# Supplementary material for: Scalable discovery of homomeric protein–protein interactions from cross‐linking mass spectrometry data with CLAUDIO 2.0
Source: Protein Sci. 2026 Jul 28;35(8):e70732. doi: 10.1002/pro.70732 (PMC13410943; doi:10.1002/pro.70732)
Supplement: Supplementary file 1 — DATA S1. For detailed documentation, we refer readers to the DataS1 of Röhl et al., 2024, and the GitHub repository https://github.com/ElhabashyLab/CLAUDIO. Additionally, the benchmark dataset together with outputs generated using CLAUDIO 1.0 and CLAUDIO 2.0 are provided as Data S1. [file PRO-35-e70732-s001.csv]

LinkID	PeptidePairIDs	entry1	entry2	position1	position2	count peptide pairs	fdr	PeptidePairID	peptide1	peptide2	k_pos1	k_pos2
7824	23493;28588	P63104	P63104	68	74	2	0.003579098067287	23493	VVSSIEQKT	EGAEKKQQMAR	8	5
6059	12559;13667;15287;2749;14626;61396	P63104	P63104	68	75	6	0.0	12559	VVSSIEQKTEGAEK	KQQMAR	8	1
12682	21825;77116	P31937	P31937	298	296	2	0.000691	21825	SPILLGSLAHQIYR	DSATSTK	1	6
12717	32044;53397	P31937	P31937	141	145	2	0.000691	32044	IDSSTIDPAVSKEL	AKEVEK	12	2
6260	26267;14065	P31937	P31937	149	141	2	0.004708097928437	26267	EVEKMGAVFMDAPVSGGVGAAR	KGSLLIDSSTIDPAVSKELAK	4	17
5780	12408;30849	P31937	P31937	297	280	2	0.004593175853018	12408	DSATSTKSPILLGSLAHQIYR	DGVPSANNYQGGFGTTLMAK	7	16
6326	14513	P31937	P31937	297	279	1	0.026029924178315	14513	DSATSTKSPILLGSLAHQIYR	DGVPSANNYQGGFGTTLMAK	7	15
9734	35262	P31937	P31937	125	145	1	0.006747638328205	35262	KGSLLIDSSTIDPAVSK	ELAKEVEKMGAVFMDAPVSGGVGAAR	1	4
8386	39176;37957;25938	P31937	P31937	297	320	3	0.001116071428571	39176	DSATSTKSPILLGSLAHQIYR	GYSKK	7	4
3879	16544;13483;63968;15871;8964;18938;75223;37571;76887;65723;73451;75172;5799	P31937	P31937	149	125	13	0.0	16544	ELAKEVEKMGAVFM	KGSLLI	8	1
5469	5609	P31937	P31937	297	273	1	0.041385948051973	5609	DSATSTKSPILLGSLAHQIYR	DGVPSANNYQGGFGTTLMAK	7	9
12400	38726	P31937	P31937	297	321	1	0.003579098067287	38726	DLGLAQDSATSTKSPILLGSLAHQIYR	GYSKKDFSSVFQFLREEETF	13	5
8470	36824;25289	P31937	P31937	121	149	2	0.002905770029058	36824	VEKMGAVFMDAPVSGGVGAAR	AYSGANGILKK	3	10
1774	2015;24624;9298	P31937	P31937	297	141	3	0.003074558032283	2015	DLGLAQDSATSTKSPILLGSLAHQIYR	KGSLLIDSSTIDPAVSKE	13	17
16206	19482	P31937	P31937	297	140	1	0.000691	19482	DSATSTKSPILLGSLAHQIYR	DPAVSK	7	5
14283	16472	P11171	P11171	753	747	1	0.002726033621081	16472	IPTKDVPIVHTE	TQTVTISDNANAVKSE	4	14
7982	24502	P11171	P11171	762	752	1	0.011464670102012	24502	DVPIVHTETK	SEIPTK	9	5
9105	40939;52128;31839	P11171	P11171	753	740	3	0.000691	40939	SEIPTKDVPIVHTETK	TQTVTISDNANAVK	6	7
8579	28371	P11171	P11171	842	823	1	0.008343558285153	28371	EAKEQHPDMSVTK	IVITGDADIDHDQVLVQAIK	3	4
8833	30027	P11171	P11171	753	733	1	0.007944389278054	30027	SEIPTKDVPIVHTE	TLNINGQIPTGEGPPLVKTQTVTISDNANAVK	6	18
9406	51081;33925	P08195	P08195	257	253	2	0.002726033621081	51081	VKGLVLGPIHKNQK	LDYLSSLK	2	6
14081	55162	P08195	P08195	245	250	1	0.002726033621081	55162	IGDLQAFQGHGAGNLAGLKGR	LDYLSSLK	19	3
5650	11784	P08195	P08195	140	147	1	0.038461538484186	11784	KNGLVK	IKVAE	1	2
11946	52171;52603;13480	P08195	P08195	607	615	3	0.000691	52171	DLLLSTQPGREEGSPLEL	ERLKLEPHEGLLLR	14	4
11480	76671;70939;48521	P08195	P08195	266	287	3	0.0	76671	DPNFGSKE	GLVLGPIHKNQK	7	9
7221	35015;19748	P08195	P08195	300	255	2	0.003307607497244	35015	KKSIR	GRLDYLSSLKVK	2	10
8759	28388;29623;15464	P08195	P08195	245	300	3	0.002067183462532	28388	IGDLQAFQGHGAGNLAGLKGR	KKSIR	19	2
13598	9624;48084	Q15758	Q15758	532	522	2	0.000691	9624	GPAGDATVASEKE	GNPLLKHYR	7	6
5219	10032;17803;4893;27107;42100;11796;9562	Q15758	Q15758	522	537	7	0.0	10032	DPLPVPTEEGNPLLKHYRGPAG	DATVASEKESVM	15	8
13519	9022	Q15758	Q15758	514	537	1	0.002905770029058	9022	SELPLDPLPVPTEEGNPLLK	HYRGPAGDATVASEKESVM	12	15
9697	35830	Q15758	Q15758	2	493	1	0.006747638328205	35830	VADPPRDSK	STEPELIQVK	1	1
11741	29554	Q15758	Q15758	2	502	1	0.004593175853018	29554	VADPPRDSK	STEPELIQVKSELPLDPLPVPTEEGNPLLK	1	10
5731	12151	Q15758	Q15758	2	537	1	0.037131630669548	12151	VADPPRDSK	GPAGDATVASEKESVM	1	12
13607	16862	Q9UDR5	Q9UDR5	286	284	1	0.002905770029058	16862	KHPER	KTDAVYDPAEYD	1	11
6661	16620	Q9UDR5	Q9UDR5	498	15	1	0.021012817829376	16620	EYLSR	TGLGRLGVSLSK	2	9
12854	33290;8753	P00505	P00505	59	57	2	0.000691	33290	KMNLGVGAYR	DTNSK	1	4
9968	35992;62509;46665	P00505	P00505	367	363	3	0.000691	35992	EGSTHNWQHIT	TQLVSNLKK	3	8
9800	58710;34746;6008;32988	P00505	P00505	90	94	4	0.000691	58710	KAEAQIAAKNL	DKEYLPIGGL	9	2
6790	33083;24520;16582;33675;5488	P00505	P00505	360	364	5	0.000691	33083	TQLVSNLK	KEGSTHNWQHIT	5	1
10771	41503;47800	P00505	P00505	363	368	2	0.001116071428571	41503	TQLVSNLKK	EGSTHNWQHITDQIGMFCFTGLKPEQVER	8	4
14003	66081;9295;30510	P00505	P00505	96	90	3	0.0	66081	EYLPIGGLAEFCK	AEAQIAAKNLDK	2	8
7698	38665;18451;46241	P00505	P00505	309	302	3	0.000691	38665	SQLKILIRPMYSNPPLNGAR	AKRVE	4	2
11623	13835;22243;19847	P00505	P00505	75	67	3	0.000691	13835	PYVLPSVR	KMNLGVGAYRDDNGK	2	9
5870	12343	P00505	P00505	292	302	1	0.033868092711824	12343	VGAFTMVCK	DADEAKRVESQLKILIRPMYSNPPLNGAR	5	6
14681	51410	P00505	P00505	79	67	1	0.002067183462532	51410	PYVLPSVR	KMNLGVGAYRDDNGK	6	9
6187	13670;20140	P00505	P00505	296	309	2	0.005550686532866	13670	VGAFTMVCKDADEAK	VESQLKILIRPMYSNPPLNGAR	9	6
14796	8157;70684	P00505	P00505	73	59	2	0.0	8157	DDNGKPYVLPSVR	KMNLGVGAYR	5	1
7792	19162	P00505	P00505	67	52	1	0.012379642370931	19162	MNLGVGAYR	DPILGVTEAFKRDTNSKK	8	11
6486	14975;47955	P00505	P00505	73	58	2	0.002905770029058	14975	DDNGKPYVLPSVR	DTNSKKMNLGVGAYR	5	5
5604	10442	P00505	P00505	107	122	1	0.039471125824616	10442	EFCKASA	ELALGENSEVLKSGR	4	12
11412	10305;46663;22410;35894;9242	P00505	P00505	73	90	5	0.0	10305	MNLGVGAYRDDNGKPYVLPSVR	AQIAAKNLDKE	14	6
8676	27652;28984	P00505	P00505	90	107	2	0.003074558032283	27652	AQIAAKNLDKE	FCKASAE	6	3
7337	28846;27379;8325;15360;21234;3739;38404	P00505	P00505	73	52	7	0.0	28846	DNGKPYVLPSVR	DPILGVTEAFKR	4	11
8713	27644	P00505	P00505	48	73	1	0.007944389278054	27644	DPILGVTEAFK	DDNGKPYVLPSVR	7	5
6853	24705;16540;16780;7648	P00505	P00505	48	75	4	0.000691	24705	DPILGVTEAFK	DNGKPYVLPSVR	7	6
14664	62190	P00505	P00505	256	227	1	0.002067183462532	62190	ASGDGDKDAW	KEIATVVK	7	1
7989	15276	P00505	P00505	73	284	1	0.011464670102012	15276	DNGKPYVLPSVR	NMGLYGER	4	5
10739	9330	P00505	P00505	73	292	1	0.005550686532866	9330	DDNGKPYVLPSVR	VGAFTMVCK	5	5
8257	34471;39098;42546;24009;8091;33603;8092;38123;49974	P00505	P00505	82	338	9	0.0	34471	KAEAQIAAK	DLRKQWLQ	1	4
9966	36028;48207	P00505	P00505	58	364	2	0.002067183462532	36028	DTNSKK	TQLVSNLKKE	5	9
11791	42605;21632;51068	P00505	P00505	302	306	3	0.000691	42605	TMVCKDADEAKR	VESQLK	11	3
13071	60462;10316;34605;60477;24564;12177;23713	P00505	P00505	73	67	7	0.0	60462	NGKPYVLPSVR	KMNLGVGAYRDD	3	9
10173	37954;39167;31981	P00505	P00505	59	52	3	0.000691	37954	DPILGVTEAFKR	KMNLGVGAYR	11	1
9230	32666	P00505	P00505	48	58	1	0.007268951196262	32666	DPILGVTEAFK	RDTNSKKMNLGVGAYR	7	6
7380	32332;20827;44033	P00505	P00505	296	306	3	0.001116071428571	32332	TMVCKDADEAK	RVESQLK	5	4
5369	10649	P00505	P00505	317	302	1	0.043271063696149	10649	ILIRPMYSNPPLNGAR	DEAKRVESQLK	8	4
7562	21857;15353;2551	P00505	P00505	159	200	3	0.000691	21857	DVFLPKPTWGNHTPIFR	DISKIPE	6	4
9646	8344;25120;33701;55978	Q9NUJ1	Q9NUJ1	194	184	4	0.000691	8344	DTLVTK	FNQLPVELKKEVEMK	5	9
9843	35196	Q9NUJ1	Q9NUJ1	184	195	1	0.006747638328205	35196	DTLVTK	FNQLPVELKKEVEMK	5	10
10112	36838	Q9NUJ1	Q9NUJ1	53	69	1	0.006635333150124	36838	TSLSFLNRP	DLPNLAYKK	1	8
11773	48758;57325	P11310	P11310	70	67	2	0.001116071428571	48758	TGEYPVPLIR	FAREEIIPVAAEYDK	1	13
3936	5787;5900	P11310	P11310	179	175	2	0.022434565861238	5787	KGDEYIINGQK	MTEEPLMCAYCVTEPGAGSDVAGIKTKAEK	1	27
13723	39796	P11310	P11310	178	183	1	0.002905770029058	39796	TKAEKK	GDEYIINGQK	5	4
13497	17472;15120;62401;8505;10694	P11310	P11310	279	271	5	0.0	17472	KTRPVVAAGAVGLAQR	NVLIGDGAGFKVAMGAFD	1	11
13812	23645	P11310	P11310	46	54	1	0.002905770029058	23645	EQQKEFQATAR	KFARE	4	1
7586	58373;4287;17879;57686;56992	P11310	P11310	280	271	5	0.0	58373	TRPVVAAGAVGLAQR	ENVLIGDGAGFKVAMGAFDK	1	12
6828	16672;5036	P11310	P11310	256	271	2	0.002067183462532	16672	GIVFEDVKVPK	ENVLIGDGAGFKVAMGAFDK	8	12
14712	23885	P11310	P11310	70	54	1	0.002067183462532	23885	TGEYPVPLIR	KFAREEIIPVAAEYDK	1	1
8849	62172;18243	P11310	P11310	279	259	2	0.001116071428571	62172	VAMGAFDKTRPVVAAGAVGLAQR	VPKENVLIGDGAGFK	8	3
11452	46333	P11310	P11310	46	69	1	0.004708097928437	46333	QREPGLGFSFEFTEQQKEFQATAR	KFAREEIIPVAAEYDKTGEYPVPLIR	17	16
6850	6377	P11310	P11310	212	175	1	0.018775336045231	6377	SDPDPKAPANK	PGAGSDVAGIKTKAEK	6	13
5542	36603;45425;6380;61482;5321;26078	P11310	P11310	212	173	6	0.0	36603	DPKAPANKAFTGFIVEA	DVAGIKTK	3	6
12146	7319;30482	P11310	P11310	236	197	2	0.000691	7319	MWITNGGKANWYFLLAR	KELNMGQR	8	1
6412	15399	P11310	P11310	271	217	1	0.024294832213712	15399	KVAMGAF	SDPDPKAPANKAF	1	11
14414	60886	P11310	P11310	259	179	1	0.002726033621081	60886	DVKVPKE	KKGDEYIINGQK	6	2
6038	9021	P11310	P11310	259	178	1	0.03223223224985	9021	DVKVPKENVLIG	TKAEKKG	6	5
4008	6127;38365	P11310	P11310	307	212	2	0.003579098067287	6127	KTFGK	DPKAPANKAFTGFIVEA	1	3
11041	17247	P11310	P11310	418	307	1	0.005550686532866	17247	EHIDKYKN	KTFGK	5	1
10873	44309	P11310	P11310	420	307	1	0.005550686532866	44309	LIVAREHIDKYKN	KTFGK	12	1
10064	36414	P11310	P11310	420	301	1	0.006635333150124	36414	EHIDKYKN	ALDEATKYALER	7	7
7179	17204;52151;71743	P11310	P11310	279	142	3	0.000691	17204	VAMGAFDKTRPVVAAGAVGLAQR	GNSLGQMPIIIAGNDQQKKK	8	18
7797	21521	P11310	P11310	142	1	1	0.012379642370931	21521	GNSLGQMPIIIAGNDQQKKK	MAAGFGR	18	1
6090	13801	P11310	P11310	197	346	1	0.031777956572808	13801	MWITNGGKANWYFLLAR	AAWEVDSGR	8	7
5652	11801	P11310	P11310	280	25	1	0.038461538484186	11801	TRPVVAAGAVGLAQR	SQHTKANR	1	4
6397	15335	Q6JQN1	Q6JQN1	262	569	1	0.024294832213712	15335	TMEIPK	SLTGQASSTYAEQTGK	1	1
6013	13443;16638	P45954	P45954	324	426	2	0.006521122767791	13443	IQFGKR	IGTIYEGASNIQLNTIAKHIDAEY	5	18
7214	19689	P53396	P53396	1012	1016	1	0.015789473690789	19689	KITTSK	KITTSK	1	5
4952	9016	P53396	P53396	471	675	1	0.049841919323415	9016	KAKPAMPQDSVPSPR	SGGMSNELNNIISR	3	13
5263	10232;10231	P53396	P53396	836	120	2	0.044988610509112	10232	KPASFMTSICDE	FYVCIYATREGD	1	2
5848	12685	P53396	P53396	842	120	1	0.03402571713274	12685	KPASFMTSICDE	FYVCIYATREGD	7	2
4468	7417;12751	P21399	P21399	30	386	2	0.00705513457225	7417	DSRYGR	PQDKVAVSDMKK	2	11
16023	7168	Q99798	Q99798	551	549	1	0.000691	7168	SSGQHVDVSPTSQR	FDPGQDTYQHPPKD	1	13
12900	11996;17314;10335	Q99798	Q99798	552	549	3	0.0	11996	SSGQHVDVSPTSQR	PGQDTYQHPPKD	2	11
8493	27810	Q99798	Q99798	736	739	1	0.008993680119592	27810	TIQGLKDFTPGKPL	KCIIK	12	1
12258	36152;16903	Q99798	Q99798	465	461	2	0.000691	36152	KNTIVTSYNR	KDIKKGE	1	4
5297	9926	Q99798	Q99798	521	517	1	0.044537495271412	9926	KFRLE	TDYLTGTDGK	1	7
9748	34392	Q99798	Q99798	467	462	1	0.006747638328205	34392	NTIVTSYNR	DIKKGEK	2	4
10239	37653	Q99798	Q99798	144	138	1	0.006521122767791	37653	AKDINQEVYNFLATAGAK	VAVPSTIHCDHLIEAQVGGEKDLRR	2	21
8095	24013	Q99798	Q99798	467	461	1	0.011464670102012	24013	NTIVTSYNR	KDIKKGE	2	4
6821	17515	Q99798	Q99798	465	458	1	0.019390581727253	17515	KGEKNTIVTSYNR	DRKDIK	4	3
6484	44203;15704;47415;13949	Q99798	Q99798	50	57	4	0.000691	44203	KRLNRPLTLSEK	EKNINIVR	1	2
7624	20374	Q99798	Q99798	736	743	1	0.014049399506458	20374	DFTPGKPLK	CIIKHPNGTQ	6	4
10673	3158;49430;40879	Q99798	Q99798	544	552	3	0.000691	3158	DSSGQHVDVSPTSQR	FRLEAPDADELPKGEFDPGQDTYQHPPK	3	23
7392	19727	Q99798	Q99798	715	723	1	0.015144766153229	19727	QGLLPLTFADPADYNK	IHPVDKLTIQGLKDFTPGKPLK	14	6
6114	13435	Q99798	Q99798	513	504	1	0.031010873958115	13435	FNPETDYLTGTDGK	NFTGRNDANPETHAFVTSPEIVTALAIAGTLK	7	30
9701	11110	Q99798	Q99798	543	534	1	0.006747638328205	11110	DPGQDTY	RLEAPDADELPKGEF	6	12
5485	10663	Q99798	Q99798	723	733	1	0.040855656220852	10663	QGLLPLTFADPADYNKIHPVDKLTIQGLK	DFTPGKPLK	22	3
17056	1734	Q99798	Q99798	401	412	1	0.0	1734	SAAVAKQALAHGLK	SQFTITPGSEQIR	6	1
5460	10893	Q99798	Q99798	151	138	1	0.04156243989417	10893	AKDINQEVYNFLATAGAK	VAVPSTIHCDHLIEAQVGGEKDLR	9	21
7088	18041	Q99798	Q99798	534	521	1	0.01607647187443	18041	LEAPDADELPKGEFDPGQDTYQHPPKDSSGQHVDVSPTSQR	FNPETDYLTGTDGKKFR	11	15
1675	1706;14508;5857;1975	Q99798	Q99798	730	717	4	0.000691	1706	LTIQGLKDFTPGKPLK	KQGLLPLTFADPADYNKIHPVDK	7	17
11851	4189	Q99798	Q99798	715	730	1	0.004593175853018	4189	QGLLPLTFADPADYNK	IHPVDKLTIQGLKDFTPGKPLK	14	13
5434	10443	Q99798	Q99798	551	534	1	0.042058767069714	10443	DSSGQHVDVSPTSQR	KFRLEAPDADELPKGEFDPGQDTYQHPPK	2	14
12862	6518	Q99798	Q99798	552	534	1	0.003074558032283	6518	DSSGQHVDVSPTSQR	KFRLEAPDADELPKGEFDPGQDTYQHPPK	3	14
7970	44099;14947;36441;22700	Q99798	Q99798	50	31	4	0.0	44099	EKNINIVR	AKVAMSHF	2	2
10290	18787;26943	Q99798	Q99798	366	346	2	0.001116071428571	18787	LKPHINGPFTPDLAHPVAE	VGKVAEKE	2	3
12429	56724;49476	Q99798	Q99798	411	506	2	0.000691	56724	CKSQFTITPGSEQIR	NFTGRNDANPETHAFVTSPEIVTALAIAGTLKFNPETDYLTGTDGKK	2	32
9554	33127	Q99798	Q99798	689	589	1	0.006903876794477	33127	AIITKSFAR	VKGKCTT	5	2
14174	68200	Q99798	Q99798	587	689	1	0.002726033621081	68200	DLQILIKVKGK	AIITKSFAR	7	5
16446	29521;37089	Q99798	Q99798	401	520	2	0.0	29521	SAAVAKQALAHGLK	FNPETDYLTGTDGKK	6	14
11931	18283	Q99798	Q99798	401	534	1	0.004593175853018	18283	SAAVAKQALAHGLK	DELPKGEF	6	5
16648	36540	Q99798	Q99798	465	605	1	0.000691	36540	KGEKNTIVTSYNR	DHISAAGPWLKFR	4	11
14335	69825	Q99798	Q99798	462	605	1	0.002726033621081	69825	KGEKNTIVTSYNR	DHISAAGPWLKFR	1	11
11573	47073	Q99798	Q99798	465	628	1	0.004708097928437	47073	KGEKNTIVTSYNR	DNISNNLLIGAINIENGKANSVR	4	18
9627	33453	Q99798	Q99798	776	577	1	0.006903876794477	33453	MKELQQ	LQLLEPFDKWDGKDLEDLQILIK	2	13
12527	24860	Q99798	Q99798	776	573	1	0.003307607497244	24860	MKELQQ	LQLLEPFDKWDGKDLEDLQILIK	2	9
8159	24257;27911	Q9Y305	Q9Y305	273	268	2	0.003307607497244	24257	TISFR	TTIHEMFLSTLDPK	1	10
7828	8295	Q9Y305	Q9Y305	69	74	1	0.012379642370931	8295	KLLHSFLAK	SQDGLPPRR	5	1
11789	28622	Q9Y305	Q9Y305	96	104	1	0.004593175853018	28622	MKDSYIEVLLPLGSEPELREK	YLTVQNTVR	14	1
7630	22179	Q9Y305	Q9Y305	272	250	1	0.014049399506458	22179	DPKTISFR	IAFSSTSLLKMAPSA	3	10
11997	30393	Q4G176	Q4G176	206	210	1	0.004593175853018	30393	NKGAMIIYTSGTTGR	PKGVLSTHQNIR	13	2
10069	36582	Q4G176	Q4G176	205	210	1	0.006635333150124	36582	NKGAMIIYTSGTTGR	PKGVLSTHQNIR	12	2
5162	9492;7569	Q4G176	Q4G176	421	412	2	0.006635333150124	9492	VTPGFEEKEGELL	TIHAEGDERGTK	8	11
5783	12414	Q4G176	Q4G176	444	454	1	0.036094674577515	12414	NKPEETKSAF	KTGDTVVF	7	1
7943	24288	O95573	O95573	222	219	1	0.01192424597054	24288	LKDIVSLVPR	ELLQTK	2	5
13617	65177	O95573	O95573	670	679	1	0.002905770029058	65177	VLSEAAISASLEK	FEIPVKIR	10	6
9052	28099	O60488	O60488	54	47	1	0.007920286154318	28099	DKPGSPYR	IKAKPTS	2	2
7220	6820;20875	O60488	O60488	572	690	2	0.015789473690789	6820	KDLVK	AFKLK	1	3
6064	13698	O60488	O60488	369	584	1	0.03188929002848	13698	PTLMAAVP	KDLVKLQAGEYVSLGK	2	13
11742	50598	O60488	O60488	93	89	1	0.004593175853018	50598	KDSLGTR	SVTHFDSLAVIDIPGADTLDKLFDHAVSKFGK	1	29
15834	2892	Q53FZ2	Q53FZ2	152	187	1	0.000691	2892	TGTVLIPGTTQLTQK	DAVASKCENLHSK	10	6
9044	41259;6823;31366;36060	Q53FZ2	Q53FZ2	572	447	4	0.000691	41259	DNPSKTASTLR	TISGKTKRN	5	5
15657	72491	Q53FZ2	Q53FZ2	530	532	1	0.001116071428571	72491	AFVVLNPDYK	SHDQEQLIK	9	1
10537	40052	Q53FZ2	Q53FZ2	341	344	1	0.005550686532866	40052	MLVQNDITSYK	FKSLK	10	2
8071	23805	Q53FZ2	Q53FZ2	216	209	1	0.011464670102012	23805	HASDSHTCVK	EGWGNLKELMK	3	7
8923	9751	Q53FZ2	Q53FZ2	540	547	1	0.007944389278054	9751	DQEQLIKEIQ	EHVKK	7	4
6109	4777;4855;13933;14624	Q53FZ2	Q53FZ2	400	392	4	0.006521122767791	4777	PGSMGKPSPAF	GMKIK	6	3
14892	50605;66470;27868	Q53FZ2	Q53FZ2	530	540	3	0.0	50605	AFVVLNPDYK	SHDQEQLIKEIQEHVK	9	9
11834	4466;49447;4966	Q53FZ2	Q53FZ2	157	187	3	0.000691	4466	TGTVLIPGTTQLTQKDILYR	ANCIITNDVLAPAVDAVASKCENLHSK	15	20
13879	24335	Q53FZ2	Q53FZ2	155	187	1	0.002905770029058	24335	TGTVLIPGTTQLTQK	DAVASKCENLHSK	13	6
5074	24608;9169	Q53FZ2	Q53FZ2	151	187	2	0.002067183462532	24608	TGTVLIPGTTQLTQK	DAVASKCENLHSK	9	6
6914	17140	Q53FZ2	Q53FZ2	447	554	1	0.018189599837792	17140	DNPSKTASTLR	TTAPYKYPR	5	6
7343	17169	Q53FZ2	Q53FZ2	447	574	1	0.015517623592995	17169	DNPSKTASTLR	TISGKTKR	5	7
10837	32501	Q53FZ2	Q53FZ2	554	157	1	0.005550686532866	32501	TTAPYKYPR	TGTVLIPGTTQLTQKDILYR	6	15
6749	15971	Q53FZ2	Q53FZ2	152	554	1	0.020343293080314	15971	TGTVLIPGTTQLTQK	TTAPYKYPR	10	6
8034	24783	O00116	O00116	118	116	1	0.011464670102012	24783	YPLSGMGLPTFKE	LTGKR	1	4
8443	40136;43200;10722;19296	O00116	O00116	640	628	4	0.000691	40136	KSVKEY	LKESISDVGF	1	2
5457	10939;14398	O00116	O00116	143	129	2	0.004593175853018	10939	HKTTSK	RYPLSGMGLPTFKE	2	13
7411	21031	O00116	O00116	643	628	1	0.014975413506482	21031	KSVKEY	LKESISDVGF	4	2
5524	11214	O00116	O00116	114	129	1	0.040030941815123	11214	GQIELTGK	RYPLSGMGLPTFKEWIQNTLGVNVEHK	6	13
12723	51424;32731	O00116	O00116	449	433	2	0.000691	51424	KFYITK	LMDNKQFQFGHALKPQVSSIFTSFLDGLK	1	14
6375	15228	O00116	O00116	449	424	1	0.025087394625129	15228	KFYITK	LMDNKQFQFGHALKPQVSSIFTSFLDGLK	1	5
7016	8288;21843	P22570	P22570	376	370	2	0.003579098067287	8288	SKLGVIPNVEGR	SRPVDPSVPFD	2	7
5940	8680;6260	P22570	P22570	153	132	2	0.004217926186292	8680	IPGEELPGVCSAR	EAYHAVVLSYGAEDHR	11	9
9503	32607;25194	P22570	P22570	221	287	2	0.000691	32607	VKTVWLVGR	TATEKPGPA	2	5
5049	9436	P22570	P22570	274	267	1	0.047592385255319	9436	KRLTELLLR	DKIKEVPRPR	1	4
16327	39003;12308	P10109	P10109	82	66	2	0.0	39003	DKITVHFINR	DGETLTTKGK	2	8
13271	72867;59875	P10109	P10109	82	61	2	0.000691	72867	DGETLTTKGK	SSSEDKITVHFINR	8	1
5737	12173	P10109	P10109	68	63	1	0.036971484780334	12173	ITVHFINRDGETLTTK	SSSEDK	2	3
6495	15759	Q9Y4W6	Q9Y4W6	495	502	1	0.023014721139954	15759	VHLRPLKLDSTL	EKDKLAR	7	2
13249	41416;49286	Q9Y4W6	Q9Y4W6	560	558	2	0.000691	41416	TQVLQPEEK	VIGGLEKK	1	7
11067	17784;22535;18743;6637	Q9Y4W6	Q9Y4W6	100	96	4	0.0	17784	ESKPAATTR	EVMGEKK	3	6
8964	32523;30888;34621	Q9Y4W6	Q9Y4W6	508	504	3	0.000691	32523	KLASLTPGFSGADVANVCNE	KDKLAR	1	3
8662	25100	Q9Y4W6	Q9Y4W6	781	785	1	0.007944389278054	25100	DWNKER	EKEKEEPPGEK	4	2
13982	65937	Q9Y4W6	Q9Y4W6	573	568	1	0.002726033621081	65937	TVAYHEAGHAVAGWYLEHA	TQVLQPEEKK	4	9
13488	59184	Q9Y4W6	Q9Y4W6	295	300	1	0.002905770029058	59184	GMGGLFSVGETTAK	VLKDEIDVK	12	3
7614	20991	Q9Y4W6	Q9Y4W6	781	787	1	0.014049399506458	20991	STYEEFVEGTGSLDEDTSLPEGLKDWNKER	EKEKEEPPGEKVAN	28	4
5832	12069	Q9Y4W6	Q9Y4W6	97	90	1	0.034196481539039	12069	KESKPAATTR	ASEPKEVMGEK	1	5
6394	15322;30685;6543;74426	Q9Y4W6	Q9Y4W6	488	481	4	0.0	15322	ASIFKVHLRPLKLDSTLE	QIFIGPPDIKGR	5	10
9581	33158	Q9Y4W6	Q9Y4W6	495	488	1	0.006903876794477	33158	PLKLDSTLEK	ASIFKVHLR	3	5
11672	63756;48987;66341	Q9Y4W6	Q9Y4W6	593	601	3	0.000691	63756	DPLLKVSIIPR	GKGLGYAQYLPK	5	2
14550	30250	Q9Y4W6	Q9Y4W6	504	495	1	0.00253164556962	30250	KDKLAR	VHLRPLKLDSTLE	3	7
5802	17108;26070;13507;1875	Q9Y4W6	Q9Y4W6	100	90	4	0.001116071428571	17108	KESKPAATTR	KASEPKEVMGEK	4	6
5733	11323;14790	Q9Y4W6	Q9Y4W6	595	584	2	0.006747638328205	11323	VSIIPR	YLEHADPLLK	2	1
9729	53474;16096;27574;55410	Q9Y4W6	Q9Y4W6	502	488	4	0.0	53474	KDKLAR	ASIFKVHLRPLKLD	1	5
15005	47230	Q9Y4W6	Q9Y4W6	504	488	1	0.001116071428571	47230	KDKLAR	ASIFKVHLRPLKLD	3	5
6830	17384;58259	Q9Y4W6	Q9Y4W6	687	669	2	0.00253164556962	17384	QGDMVLEKPYSEATAR	VTQSAYAQIVQFGMNEKVGQISFDLPR	8	17
11466	46357	Q9Y4W6	Q9Y4W6	481	508	1	0.004708097928437	46357	IGPPDIKGR	KLASLTPGF	7	1
9825	5276;3522;47771;9531	Q9Y4W6	Q9Y4W6	508	543	4	0.0	5276	KLASLTPGFSGA	DSINQKHF	1	6
8906	9173	Q9Y4W6	Q9Y4W6	652	611	1	0.007944389278054	9173	KVTQSAYAQIVQFGMNEK	GKGLGYAQYLPKE	1	12
12467	54026	Q9Y4W6	Q9Y4W6	601	559	1	0.003579098067287	54026	GKGLGYAQYLPK	KTQVLQPEEK	2	1
14895	52206;72242	Q9Y4W6	Q9Y4W6	601	652	2	0.000691	52206	GKGLGYAQYLPK	KVTQSAYAQIVQFGMNEK	2	1
12214	23877	Q9Y4W6	Q9Y4W6	618	669	1	0.004217926186292	23877	QYLYTKE	KVGQISFDLPR	6	1
5312	10389	Q9Y4W6	Q9Y4W6	256	164	1	0.044182060589221	10389	IAESDGSFLLSML	LLKRSGR	11	3
13957	36153	Q9Y4W6	Q9Y4W6	398	300	1	0.002726033621081	36153	KNAPCILFIDEIDAVGR	VLKDEIDVK	1	3
9947	24689;24480	Q9Y4W6	Q9Y4W6	710	543	2	0.000691	24689	ILINDAYKR	HLSDSINQKHFEQAIER	8	9
4322	6770;23914	Q9Y4W6	Q9Y4W6	508	687	2	0.002726033621081	6770	KLASLTPGFSGA	DMVLEKPYSEATAR	1	6
5681	11916	Q9Y4W6	Q9Y4W6	611	90	1	0.037935080193586	11916	GKGLGYAQYLPKE	KASEPKE	12	6
5191	4406	O95831	O95831	378	388	1	0.04653781200638	4406	VMPNAIVQSVGVSSGKLLIK	KVETDHIVAAVGLEPNVELAK	16	1
6399	8978	O95831	O95831	112	213	1	0.024294832213712	8978	KAALSASEGEEVPQDKAPSHVPFLLIGGGTAAFAAAR	SIYFQPPSFYVSAQDLPHIENGGVAVLTGK	1	12
5992	21302;22126;20254;4369;31613;12265;17794;21477;41180;72458;26591;13364;14369;34534	O95831	O95831	189	295	14	0.0	21302	SLEKISR	ELWFSDDPNVTKTLR	4	12
5729	37544;12143;38176;13272	O95831	O95831	408	244	4	0.000691	37544	NMVKLNDGSQITYEK	LAKTGGLE	4	3
6841	22227;27691;17619	O95831	O95831	518	199	3	0.00253164556962	22227	ATAQDNPKSATEQSGTGIR	FKQWNGKER	8	7
6603	15958	O95831	O95831	384	382	1	0.021761874880519	15958	LKDGR	LLIKLKD	2	4
3955	29439;27745;44227;5976	O95831	O95831	109	112	4	0.000691	29439	ISGLGLTPEQKQK	KAALSASEGEEVPQDKAPSHVPFLLIGGGTAAFAAAR	11	1
4789	8447;37109	O95831	O95831	384	388	2	0.004593175853018	8447	LLIKLKDGR	KVETDHIVAAVGLEPNVELAK	6	1
11536	19444;37942;46856;19190	O95831	O95831	382	388	4	0.0	19444	LLIKLK	KVETDHIVAAVGLEPNVELAK	4	1
12710	60496;32271	O95831	O95831	105	112	2	0.000691	60496	KAALSASEGEEVPQ	ISGLGLTPEQKQK	1	7
6527	15953	O95831	O95831	109	116	1	0.022259205337217	15953	ISGLGLTPEQKQK	KAALSASEGEEVPQ	11	5
14625	70300	O95831	O95831	111	118	1	0.002067183462532	70300	ISGLGLTPEQKQKK	AALSASEGEEVPQ	13	6
8051	24306;11701;15162	O95831	O95831	286	278	3	0.0	24306	KIGDFR	DRAGAEVKSR	1	8
11450	33492	O95831	O95831	512	504	1	0.004708097928437	33492	ATAQDNPKSATE	AIGLVDSSLPTVGVFAK	2	11
11391	22925	O95831	O95831	518	510	1	0.004708097928437	22925	DNPKSATEQSGTGIR	DSSLPTVGVFAKATAQ	4	12
7422	20297;56308	O95831	O95831	118	109	2	0.002726033621081	20297	AALSASEGEEVPQ	ISGLGLTPEQKQKK	6	11
16370	5098	O95831	O95831	244	232	1	0.000691	5098	DNMVKLNDGSQITYEK	KVVQLDVR	5	1
9730	6715	O95831	O95831	593	606	1	0.006747638328205	6715	KIIKDGEQHEDL	NEVAKLF	4	5
5703	11469	O95831	O95831	112	127	1	0.037602820233059	11469	KAALSASEGEEVPQ	DKAPSHVPFLLIGGGTAAFAAAR	1	2
6242	13824	O95831	O95831	232	249	1	0.02728013030741	13824	KVVQLDVRDNMVK	LNDGSQITYEK	1	5
7534	20628;20590;40496	O95831	O95831	109	127	3	0.001116071428571	20628	ISGLGLTPEQKQK	DKAPSHVPFLLIGGGTAAFAAAR	11	2
8766	28472	O95831	O95831	130	111	1	0.007944389278054	28472	APSHVPFLLIGGGTAAFAAAR	ISGLGLTPEQKQKKAALSASEGEEVPQDK	3	13
11293	14801;42897	O95831	O95831	362	388	2	0.0	14801	EGVKVMPNAIVQSVGVSSGK	KVETDHIVAAVGLEPNVELAK	4	1
8009	23314;43335;16075	O95831	O95831	337	384	3	0.000691	23314	KGNMGK	LKDGR	1	2
10527	39847	O95831	O95831	337	388	1	0.005550686532866	39847	ALGTEVIQLFPEKGNMGK	LLIKLKDGRKVETDHIVAAVGLEPNVELAK	13	10
10166	23714;12345;15436;15187	O95831	O95831	286	232	4	0.0	23714	KIGDFR	KVVQL	1	1
7143	67102;22316;15786;8662;19221;65758	O95831	O95831	362	301	6	0.0	67102	EGVKVMPNAIVQSVGVSSGK	EVKSITIIGGGFLGSE	4	3
9100	30089;33537	O95831	O95831	189	112	2	0.001116071428571	30089	ELWFSDDPNVTKTLR	KAALSASEGEEVPQDKAPSHVPFLLIGGGTAAFAAAR	12	1
8459	25109;25613	O95831	O95831	189	109	2	0.000691	25109	ISGLGLTPEQKQKK	DDPNVTKTLR	11	7
9114	4032;4184;30307;4060;19539	O95831	O95831	231	127	5	0.0	4032	DLPHIENGGVAVLTGKK	DKAPSHVPFLLIGGGTAAFAAAR	16	2
8511	26586	O95831	O95831	127	232	1	0.008567931459486	26586	SASEGEEVPQDKAPSHVPF	TGKKVVQL	12	4
7830	23021	O95831	O95831	295	188	1	0.012379642370931	23021	SLEKISR	FSDDPNVTK	4	8
5482	42218;32094;34048;74656;3719;33322;9061;10625;14729;9598;12037	O95831	O95831	127	244	11	0.0	42218	AALSASEGEEVPQDKAPSHVPFLLIGGGTAAFAAAR	KVVQLDVRDNMVKLNDGSQITYEK	15	13
11911	29988	O95831	O95831	112	231	1	0.004593175853018	29988	KAALSASEGEEVPQ	DLPHIENGGVAVLTGKK	1	16
7660	27787;38680;55793;21119;21320;61159;48143;22796;34208;21609	O95831	O95831	474	593	10	0.0	27787	KIIKDGEQHEDLNEVAK	AGENMTGAAKPY	4	10
9942	34905	O95831	O95831	249	127	1	0.006635333150124	34905	LNDGSQITY	SASEGEEVPQDKAPSHVPFLL	5	12
15481	75471	O95831	O95831	446	590	1	0.001116071428571	75471	SNIWVAGDAACFYDIKLGR	KIIKDGEQHEDLNEVAK	16	1
5243	23784;20791;36266;52452;24642;20826;26841;10136;7414	O95831	O95831	593	446	9	0.0	23784	IIKDGEQHE	DIKLGR	3	3
7684	21327	O95831	O95831	342	518	1	0.013673655428897	21327	KGNMGKILPE	ATAQDNPKSATE	6	8
8737	28603	O95831	O95831	295	112	1	0.007944389278054	28603	SLEKISR	KAALSASEGEEVPQDKAPSHVPFLLIGGGTAAFAAAR	4	1
11598	47267	O95831	O95831	593	384	1	0.004708097928437	47267	IIKDGEQHEDLNEVAKLF	IKLKDGR	3	4
11945	47277;63504;12153	O95831	O95831	518	194	3	0.000691	47277	DNPKSATEQSGTGIR	FKQWNGKER	4	2
6002	12380	Q92667	Q92667	445	588	1	0.032773780993205	12380	SLLSSPTK	RNSMDSVDSCCSLKK	5	14
5236	9725;9724	Q92667	Q92667	266	898	2	0.045506257141449	9725	KLPSRFIE	GLAQWVDSYYTSL	1	8
12583	57147	P28838	P28838	228	230	1	0.003307607497244	57147	SASSK	TEVHIRPK	4	1
16428	16476	P28838	P28838	42	45	1	0.000691	16476	GLVLGIYSK	EKEDDVPQFTSAGENFDKLLAGK	8	2
16318	9314	P28838	P28838	41	45	1	0.000691	9314	GLVLGIYSK	EKEDDVPQFTSAGENFDKLLAGK	7	2
5151	9807	P28838	P28838	211	221	1	0.04653781200638	9807	QLMETPANEMTPTR	FAEIIEKNLK	11	7
7259	20027	P28838	P28838	463	476	1	0.015649107346264	20027	SAGACTAAAFLK	EFVTHPKWAHLDIAGVMTNKDEVPYLR	6	7
14380	28170	P28838	P28838	79	45	1	0.002726033621081	28170	LRETLNISGPPLKAGK	GLVLGIYSKEKEDDVPQFTSAGENFDKLLAGK	13	11
7235	19866;76354;33959	P28838	P28838	43	79	3	0.000691	19866	GLVLGIYSKE	TLNISGPPLKAGK	9	10
6003	13407	P28838	P28838	66	29	1	0.032773780993205	13407	LAGKL	STADMTK	4	2
15491	14274	P28838	P28838	45	103	1	0.001116071428571	14274	GLVLGIYSKEKEDDVPQFTSAGENFDKLLAGK	TFYGLHQDFPSVVLVGLGKK	11	19
15212	75049	P28838	P28838	43	103	1	0.001116071428571	75049	GLVLGIYSKEKEDDVPQFTSAGENFDKLLAGK	TFYGLHQDFPSVVLVGLGKK	9	19
8207	25906	P28838	P28838	43	104	1	0.010757829311977	25906	GLVLGIYSKEKE	KAAGI	9	1
5718	11682	P30038	P30038	31	25	1	0.037291462239058	11682	KVANEPVLAF	KHTSSL	1	1
11746	27439	P30038	P30038	509	548	1	0.004593175853018	27439	NAAGNFYINDKSTGSIVGQQPFGGAR	WTSPQVIKETHKPLGDWSYAYMQ	11	8
6826	16613;27234;54657	P30038	P30038	552	509	3	0.001116071428571	16613	WTSPQVIKETHKPLGDWSYAYMQ	NAAGNFYINDKSTGSIVGQQPFGGAR	12	11
9425	32289	P05091	P05091	354	356	1	0.00705513457225	32289	SRVVGNPFDSK	TEQGPQVDETQFK	10	1
9880	35221	P05091	P05091	383	378	1	0.006747638328205	35221	GAKLLCGGGIAADR	KILGYINTGKQE	3	10
5156	9465	P05091	P05091	383	376	1	0.04653781200638	9465	QEGAKLLCGGGIAADR	ILGYINTGK	5	7
12458	53669	P05091	P05091	81	73	1	0.003579098067287	53669	AVKAAR	KTFPTVNPSTGEVICQVAEGDKEDVDK	3	22
14401	16512;11984	P05091	P05091	378	368	2	0.000691	16512	ILGYINTGKQEGAK	SRVVGNPFDSKTEQGPQVDETQFKK	9	24
12331	52965	P05091	P05091	354	368	1	0.003892427459306	52965	SRVVGNPFDSK	TEQGPQVDETQFKK	10	13
5661	10996;10702	P05091	P05091	378	355	2	0.002067183462532	10996	ILGYINTGKQEGAK	VVGNPFDSKTEQGPQVDETQFKK	9	9
14278	24941	P05091	P05091	428	455	1	0.002726033621081	24941	FKTIEEVVGR	DLDKANY	2	4
6383	14494	P05091	P05091	511	440	1	0.024686278556264	14494	TVTVKVPQKNS	ANNSTYGLAAAVFTK	5	4
6912	17030	P05091	P05091	511	22	1	0.018189599837792	17030	TVTVKVPQK	SAAATQAVPAPNQQPEVF	5	5
10746	69439;20248;43403	P04075	P04075	111	108	3	0.000691	69439	SKGGVVGIKVDKGVVPLAGTNGETTTQGLDGLSER	GGVVGIKVDKGVVPLAGTNGETTTQGLDGLSER	12	7
12237	24921	P04075	P04075	17	13	1	0.003892427459306	24921	ELSDIAHR	PYQYPALTPEQKK	3	12
5968	13257	P04075	P04075	245	241	1	0.033519553090982	13257	FSHEE	GTLLKPNMVTPGHACTQK	2	16
11130	46099	P04075	P04075	13	200	1	0.004996876951905	46099	PYQYPALTPEQKKELSDIAHR	YASICQQNGIVPIVEPEILPDGDHDLKR	12	27
13722	34482	P04075	P04075	42	312	1	0.002905770029058	34482	GILAADESTGSIAKR	ALQASALKAWGGKK	14	8
7763	23109	Q9BT22	Q9BT22	217	215	1	0.012379642370931	23109	KPASFFKETPLDLQHR	AVTVYD	1	5
7437	19385;21167	Q9BT22	Q9BT22	223	215	2	0.002067183462532	19385	PASFFKETPLDLQHR	AVTVYDK	6	5
7152	19322	Q9HDC9	Q9HDC9	183	179	1	0.01595279720979	19322	EVKLLLSSETPIEGK	GLFEVNPWKR	3	9
12402	46488	P02549	P02549	853	858	1	0.003579098067287	46488	IQEITER	GNKMVEEGHFAAEDVASR	5	3
8024	24757	P02549	P02549	261	326	1	0.011464670102012	24757	ALSNAANLQR	NLAVMSDKVKELCAKAEKLTLSHPSDAPQIQEMK	3	15
5187	9930	P02549	P02549	1693	2234	1	0.04653781200638	9930	KDNVNKR	YSTIGLAQQW	6	2
5439	10885	P02549	P02549	1902	997	1	0.042058767069714	10885	EISSKIE	EVTMK	5	3
8479	56292;27727;27728;62724	P02649	P02649	113	93	4	0.000691	56292	LSKELQAAQAR	AYKSELEEQLTPVAEETRAR	3	3
11354	22969;60133	P02649	P02649	90	113	2	0.001116071428571	22969	ELKAYKSELE	LSKELQAAQAR	3	3
9059	4858	P78540	P78540	82	78	1	0.007920286154318	4858	DLYNNLIVNPR	FGDLSFTPVPKD	3	11
9856	35168	P78540	P78540	60	72	1	0.006747638328205	35168	LSSLGCHLK	DFGDLSFTPVPKDDLYNNLIVNPR	3	6
10181	24386	P78540	P78540	82	66	1	0.006521122767791	24386	DDLYNNLIVNPR	LSSLGCHLKDFGDLSFTPVPK	4	9
8640	22873	P78540	P78540	74	40	1	0.008152173916008	22873	DLSFTPVPK	KGVEHGPAAIR	5	1
14538	10709	Q9HD20	Q9HD20	843	873	1	0.00253164556962	10709	VAPKQKEFVITSLK	DVGALKHA	4	6
6128	13986	P05023	P05023	485	488	1	0.030657523210165	13986	IPFNSTNK	YQLSIHK	6	1
10511	6586	P05023	P05023	674	668	1	0.005550686532866	6586	DMTSEQLDDILK	ACVVHGSDLK	3	7
11617	40820;7816;41240;11418	P05023	P05023	494	485	4	0.0	40820	YQLSIHKNPNTS	IVEIPFNSTNK	7	9
6280	14758	P05023	P05023	535	526	1	0.026508972281811	14758	DEELKDAF	LHGKEQPL	5	4
8563	28256	P05023	P05023	499	487	1	0.008343558285153	28256	NPNTSEPQHLLVMK	IVEIPFNSTNKYQLSIHK	5	11
9400	29513;6298;44564	P05023	P05023	444	458	3	0.000691	29513	AVFQANQENLPILKR	AVAGDASESALLKCIELCCGSVK	14	13
8368	27014	P05023	P05023	739	722	1	0.009427121105149	27014	IGVAMGIAGSDVSK	QGAIVAVTGDGVNDSPALK	10	15
5878	12848	P05023	P05023	487	508	1	0.033868092711824	12848	IVEIPFNSTNKYQLSIHKNPNTS	EPQHLLVMKGAPER	11	9
13668	38801;58548;62312;71069	P24539	P24539	155	152	4	0.0	38801	SQQALVQKR	QASIQHIQNAIDTEK	1	13
4783	6727;25963;43532;5956	P24539	P24539	249	244	4	0.000691	6727	KAQAQPVM	KLLAK	1	1
8082	25183	P24539	P24539	229	235	1	0.011464670102012	25183	HVVQSISTQQEK	ETIAK	8	2
14922	28635	P24539	P24539	162	152	1	0.002067183462532	28635	SQQALVQKR	QASIQHIQNAIDTEK	8	13
12759	56440	P24539	P24539	155	139	1	0.003307607497244	56440	SQQALVQKR	LAQLEEAKQASIQHIQNAIDTEK	1	8
6644	21735;16531	P24539	P24539	194	190	2	0.005550686532866	21735	LYRVYK	EVKNRLDYHISVQNMMR	5	3
5706	12032	P24539	P24539	235	226	1	0.037602820233059	12032	ETIAK	HVVQSISTQQEK	2	5
9483	17780;44122;16567;35587;34093;57326;14738	P24539	P24539	233	244	7	0.0	17780	LKLLAK	HVVQSISTQQEKE	2	12
3817	7112;5651;3630	Q9NVI7	Q9NVI7	536	543	3	0.005550686532866	7112	MYFDK	YVLKPATEGKQR	2	4
6252	14613	Q9NVI7	Q9NVI7	553	543	1	0.026889386854757	14613	QRLKLAQFDYGRK	MYFDKYVLKPATEGK	4	9
3154	21756;4161;2352	Q9NVI7	Q9NVI7	632	616	3	0.001116071428571	21756	AEGPGRGDEPSPS	VQDAVQQHQQKMCWLK	11	11
9004	31114;42383	Q9NVI7	Q9NVI7	539	411	2	0.002726033621081	31114	DKYVLKPATEGK	NILMYGPPGTGKTLFAKK	2	17
9539	42425;17831;7261;20223	Q9NVI7	Q9NVI7	406	539	4	0.000691	42425	DKYVLKPATEGK	NILMYGPPGTGKTLFAKK	2	12
9476	33168;53454	Q9NVI7	Q9NVI7	543	406	2	0.001116071428571	33168	DKYVLKPATEGK	NILMYGPPGTGKTLFAKK	6	12
15118	15088	Q5T9A4	Q5T9A4	46	44	1	0.001116071428571	15088	KWSNFDPTGLER	GLGDRPAPKD	1	9
10371	70043;40582;69197	Q5T9A4	Q5T9A4	94	91	3	0.0	70043	EALNLAQMQEQTLQLEQQSK	LKEYEAAVEQLKSEQIR	19	2
12651	10883;60547	Q5T9A4	Q5T9A4	48	44	2	0.000691	10883	WSNFDPTGLER	GLGDRPAPKDK	2	9
16493	78866	Q5T9A4	Q5T9A4	96	92	1	0.000691	78866	EYEAAVEQLKSEQIR	EALNLAQMQEQTLQLEQQSKLK	2	20
9717	22962	Q5T9A4	Q5T9A4	68	72	1	0.006747638328205	22962	ELEHSR	YAKEALNLAQMQEQTLQLEQQSK	5	3
9731	13113	Q5T9A4	Q5T9A4	165	158	1	0.006747638328205	13113	ESVQKQEAMR	NLRKQE	5	4
12436	53238	Q5T9A4	Q5T9A4	104	94	1	0.003579098067287	53238	EQLKSEQIR	EQTLQLEQQSKLKEYEAAV	4	13
7108	12413	Q5T9A4	Q5T9A4	105	94	1	0.01607647187443	12413	SEQIR	LKEYEAAVEQLK	1	2
3494	32659;9109;4861;32317;13704;23032;28073;22111	Q5T9A4	Q5T9A4	146	135	8	0.0	32659	AQYQDKLAR	DQLKQQQLLNEE	6	4
4726	47653;5645;54421;3224;8207;35804	Q5T9A4	Q5T9A4	158	146	6	0.0	47653	DQLKQQQLLNEENLR	KQEESVQKQ	4	1
15459	65310	Q5T9A4	Q5T9A4	92	104	1	0.001116071428571	65310	EQTLQLEQQSKLKEY	EAAVEQLKSEQIR	11	8
7136	12170;18226	Q5T9A4	Q5T9A4	60	46	2	0.001116071428571	12170	AAKAAR	DKWSNFDPTGLER	3	2
8085	39274;36766;23522	Q5T9A4	Q5T9A4	214	198	3	0.001116071428571	39274	AKAERENADIIR	LKASEHR	2	2
12535	54400	Q5T9A4	Q5T9A4	117	135	1	0.003307607497244	54400	KTLSEETR	AQYQDKLAR	1	6
13475	62191;41634	Q5T9A4	Q5T9A4	46	72	2	0.000691	62191	DKWSNFDPTGLER	YAKEALNLAQMQEQTLQLEQQSK	2	3
6005	7588	Q5T9A4	Q5T9A4	146	183	1	0.032773780993205	7588	QRYEDQLKQQQLLNEENLR	EMELRHKNEMLRVETEAR	8	7
11174	44290	Q5T9A4	Q5T9A4	60	117	1	0.004996876951905	44290	AAKAAR	KTLSEETR	3	1
14893	21759	Q5T9A4	Q5T9A4	60	135	1	0.002067183462532	21759	AAKAAR	AQYQDKLAR	3	6
4992	9220	Q5T9A4	Q5T9A4	526	321	1	0.048816843711198	9220	LTEGMSGR	LLSRPQDVLEGVVLSPSLEAR	6	15
4370	7148;25079;25037;16355;29391;19408;46238	Q9UII2	Q9UII2	27	49	7	0.0	7148	GSDQSENVDRGAGSIR	EAGGAFGKREQAEEERY	2	8
4171	3037;6557	Q9UII2	Q9UII2	27	30	2	0.007268951196262	3037	GFGSDQSENVDR	GFGSDQSENVDR	7	4
5720	12109	Q9UII2	Q9UII2	103	98	1	0.037291462239058	12109	MLKHDD	IERHKQKIK	3	7
3426	7951;4699;32129;15159;30901;12108;11742;21423	Q9UII2	Q9UII2	103	96	8	0.0	7951	HKQKIK	MLKHDD	2	3
7939	24244	Q9UII2	Q9UII2	83	90	1	0.01210710128475	24244	KEIER	LQKEIER	1	3
2199	2590;19308;34176	Q9UII2	Q9UII2	49	58	3	0.000691	2590	GAGSIREAGGAFGKREQA	EEERYFR	14	5
15074	24125;42263	Q9UII2	Q9UII2	82	71	2	0.000691	24125	EEIVHHKKE	EQLAALKKHHE	7	7
7230	19816	Q9UII2	Q9UII2	71	83	1	0.015789473690789	19816	EQLAALKKHHEEEIVHHK	KEIER	7	1
13241	60493	Q9UII2	Q9UII2	71	49	1	0.003074558032283	60493	EQLAALKK	EAGGAFGKREQAEEERYFR	7	8
13909	54628	Q9UII2	Q9UII2	27	90	1	0.002905770029058	54628	GSDQSENVDR	LQKEIER	2	3
6328	14358;21995	Q9UII2	Q9UII2	27	103	2	0.002067183462532	14358	GSDQSENVDR	MLKHDD	2	3
9189	30798;39048	P56381	P56381	32	28	2	0.002905770029058	30798	EFKANAEKTSGSNVK	DALKT	3	4
14902	20046;18806	P56381	P56381	37	32	2	0.000691	20046	EKTSGSNVK	DALKTEFKANA	2	8
15442	22726;23442	P56381	P56381	38	32	2	0.000691	22726	TSGSNVK	AVRDALKTEFKANAEK	1	11
5570	9918	P56381	P56381	41	47	1	0.039511911703273	9918	TSGSNVK	IVKVKKE	4	3
15577	60811	P56381	P56381	21	28	1	0.001116071428571	60811	YSQICAKAVR	DALKTEFKANAEK	7	4
8765	3676	P56381	P56381	41	49	1	0.007944389278054	3676	TSGSNVK	IVKVKKE	4	5
12208	11892;51921	P56381	P56381	37	28	2	0.001116071428571	11892	ANAEKTSGSNVK	DALKTEFK	5	4
6263	13968	P56381	P56381	37	47	1	0.026508972281811	13968	ANAEKTSGSNVK	IVKVKKE	5	3
5494	16373;10863	P56381	P56381	21	32	2	0.006747638328205	16373	TEFKANAEKTSGSNVK	YSQICAKAVRDALK	4	7
8209	34166;50397;12548;11902	P56381	P56381	21	37	4	0.000691	34166	EKTSGSNVK	YSQICAKAVR	2	7
1852	27807;3999;21287;21332;18826;3033;7429;14130;16105;12972;49407;2121;9553;16489;14312;6114;6249;30449;18493;13651;11135	O75947	O75947	149	144	21	0.0	27807	DKKKYPYWPHQPIENL	EAFPETKL	4	7
4379	5936;19655	O75947	O75947	115	121	2	0.00705513457225	5936	IVEYEK	EMEKMK	4	4
5188	14657;29079;44044;27569;74054;9932	O75947	O75947	73	63	6	0.000691	14657	KFNALKVPVPE	ANVAKAGLVDDFEK	1	5
6174	11424	O75947	O75947	85	95	1	0.029560639819802	11424	DKYTAQVDAEE	KEDVK	2	1
10126	38862	O75947	O75947	85	73	1	0.006635333150124	38862	VPVPEDKYTAQVDAEEKEDVK	AGLVDDFEKKFNALK	7	10
5140	8254	O75947	O75947	85	99	1	0.04653781200638	8254	DKYTAQVDAEE	KEDVKSCAE	2	5
4986	9205	O75947	O75947	63	149	1	0.048816843711198	9205	ANVAKAGLVDDFEKK	LDKKKY	5	5
6698	14232;25430;48585	O75947	O75947	149	147	3	0.000691	14232	KYPYWPHQPIENL	NLIPFDQMTIEDLNEAFPETKLDKK	1	24
8957	29591	O75947	O75947	150	148	1	0.007944389278054	29591	YPYWPHQPIENL	LDKKK	1	4
4912	8863;24038;16640;26453	O75947	O75947	144	148	4	0.000691	8863	NEAFPETKL	PETKLDKKK	8	8
8542	19734	O75947	O75947	78	73	1	0.008343558285153	19734	KVPVPEDKY	AGLVDDFEKKF	1	10
7653	45693;22427	O75947	O75947	148	143	2	0.002905770029058	45693	NLIPFDQMTIEDLNEAFPETK	LDKKKYPYWPHQPIENL	20	4
4228	6720;11289;16797	O75947	O75947	150	144	3	0.004708097928437	6720	YPYWPHQPIENL	NLIPFDQMTIEDLNEAFPETKLDKKK	1	21
3106	6860;8960;34651;13601;4081	O75947	O75947	72	78	5	0.000691	6860	FNALKVPVPE	DDFEKK	5	5
6851	16171	O75947	O75947	117	123	1	0.018775336045231	16171	IVEYEKEMEK	MKNLIPF	6	2
9913	35508	O75947	O75947	143	149	1	0.006635333150124	35508	NLIPFDQMTIEDLNEAFPETK	LDKKKYPYWPHQPIENL	20	5
12546	12299	O75947	O75947	117	109	1	0.003307607497244	12299	IVEYEKEMEK	SCAEWVSLSKAR	6	10
14420	10638	O75947	O75947	152	144	1	0.002726033621081	10638	YPYWPHQPIENL	NLIPFDQMTIEDLNEAFPETKLDKKK	3	21
11254	44922	O75947	O75947	63	72	1	0.004708097928437	44922	ANVAKAGLV	DDFEKKFNALK	5	5
10830	41968;42491	O75947	O75947	72	58	2	0.00253164556962	41968	AGLVDDFEKK	KANVAK	9	1
4801	6799;25452;7900;20438;14123;11014;32931	O75947	O75947	78	63	7	0.0	6799	EKKFNALKVPVPE	ANVAKAGLVDDF	8	5
8649	27384;2393;33128;15177;13510;19130	O75947	O75947	78	5	6	0.0	27384	KVPVPEDKY	KLALK	1	1
7011	22401;18557;27136	P18859	P18859	51	46	3	0.002726033621081	22401	EYKSKR	LFVDKIR	3	5
12102	12467;33865	P18859	P18859	41	46	2	0.001116071428571	12467	NKELDPIQKLF	VDKIR	9	3
6535	15246;29386	P18859	P18859	94	99	2	0.004593175853018	15246	LKQMFGNADMNTFPTFKFE	DPKFE	17	3
8840	29782;10085	P18859	P18859	105	99	2	0.003074558032283	29782	EVIEKPQA	KFEDPKF	5	6
2874	1971;3681	P18859	P18859	105	94	2	0.04653781200638	1971	DMNTFPTFKFE	EVIEKPQA	9	5
7655	16263	P18859	P18859	34	51	1	0.013876251142402	16263	NKELDPIQK	EYKSKR	2	3
13643	35429	P25705	P25705	243	241	1	0.002905770029058	35429	YCIYVAIGQKR	FNDGSDEKKKL	1	10
6549	15233;17633;17809;5893;27332	P25705	P25705	239	241	5	0.0	15233	FNDGSDEKK	KLYCIYVAIGQKR	8	1
14214	58107	P25705	P25705	539	541	1	0.002726033621081	58107	ADGKISEQSDAKL	KEIVTNF	12	1
7875	44631;23816	P25705	P25705	219	216	2	0.002905770029058	44631	TSIAIDTIINQKR	ELIIGDRQTGK	1	9
7450	21244	P25705	P25705	239	236	1	0.014975413506482	21244	EKKKLYCIYVAIGQKR	RFNDGSD	2	6
9058	31470	P25705	P25705	243	240	1	0.007920286154318	31470	YCIYVAIGQKR	FNDGSDEKKKL	1	9
7766	21913;40999	P25705	P25705	123	126	2	0.002905770029058	21913	GNDKL	IKEGDIVK	4	2
10725	43268	P25705	P25705	220	216	1	0.005550686532866	43268	TSIAIDTIINQKR	ELIIGDRQTGK	2	9
13876	11498	P25705	P25705	240	236	1	0.002905770029058	11498	KKLYCIYVAIGQKR	RFNDGSDEK	1	6
4252	60189;6567;58414;35492	P25705	P25705	243	239	4	0.000691	60189	LYCIYVAIGQKR	FNDGSDEKKK	2	8
13760	64552;70486;8831	P25705	P25705	506	502	3	0.0	64552	ITKFENAFLSHVVSQHQALLGTIR	GYLDKLEPSK	3	9
15083	36303	P25705	P25705	194	198	1	0.001116071428571	36303	ISVREPMQTGIKAV	DSLVPIGR	12	2
5271	8817;9904;52004;55682;7853	P25705	P25705	241	236	5	0.0	8817	KKLYCIYVAIGQK	FNDGSDEK	2	5
7646	8411;21610;38903;40248;19741	P25705	P25705	503	498	5	0.000691	8411	EPSKITKF	GYLDKL	4	5
10691	43034;45832;29047;45016;15765;78285	P25705	P25705	525	531	6	0.0	43034	NAFLSHVVSQHQALLGTIRAD	GKISE	17	2
5353	7342;10583	P25705	P25705	198	191	2	0.004217926186292	7342	AVDSLVPIGR	ISVREPMQTGIK	4	9
14109	30946;30689	P25705	P25705	505	498	2	0.000691	30946	ITKFENAFLSHVVSQHQALLGTIR	GYLDKLE	2	5
15339	23115	P25705	P25705	513	506	1	0.001116071428571	23115	ENAFLSHVVSQHQALLGTIR	DKLEPSKITKF	6	10
14659	70649;77900	P25705	P25705	533	525	2	0.000691	70649	ISEQSDAK	ITKFENAFLSHVVSQHQALLGTIRADGK	2	22
6083	13074;15838	P25705	P25705	498	506	2	0.006521122767791	13074	GYLDKLEPSK	ITKFE	5	3
12267	5333	P25705	P25705	123	132	1	0.003892427459306	5333	GMSLNLEPDNVGVVVFGNDKLIK	EGDIVKR	20	6
9780	36397;52927;38269	P25705	P25705	513	503	3	0.000691	36397	ENAFLSHVVSQHQALLGTIR	DKLEPSKITKF	6	7
7171	18388	P25705	P25705	517	506	1	0.01595279720979	18388	ENAFLSHVVSQHQALLGTIRA	DKLEPSKITKF	10	10
4945	43932;8686;20792;5362;60268	P25705	P25705	175	194	5	0.0	43932	ISVREPMQTGIKAV	VGLKAPGIIPR	12	4
7592	4340	P25705	P25705	126	106	1	0.014214801449007	4340	LIKEGDIVKR	GMSLNLEPDNVGVVVFGNDK	3	3
8143	24307	P25705	P25705	126	103	1	0.011420413992862	24307	LIKEGDIVKR	NVQAEEMVEFSSGLKGMSLNLEPDNVGVVVFGNDK	3	15
11788	48709	P25705	P25705	99	123	1	0.004593175853018	48709	NVQAEEMVEFSSGLK	GMSLNLEPDNVGVVVFGNDKLIKEGDIVKR	11	20
6680	16730	P25705	P25705	531	506	1	0.021012817829376	16730	ADGKISEQSDAK	GYLDKLEPSKITKFENAFLSHVVSQHQALLGTIR	4	13
7388	16694	P25705	P25705	100	126	1	0.015144766153229	16694	NVQAEEMVEFSSGLK	GMSLNLEPDNVGVVVFGNDKLIKEGDIVKR	12	23
4174	72327;12453;40143;43264;30473;62109;24349;6569	P25705	P25705	132	103	8	0.0	72327	GNDKLIKEGDIVKR	KGMSL	13	1
5023	4268;6602;3275;6354	P25705	P25705	132	100	4	0.002067183462532	4268	DIVKR	EEMVEFSSGLK	4	8
9027	31274	P25705	P25705	498	539	1	0.007920286154318	31274	DKLEPSKITK	DAKLK	2	3
6369	16124;15204;19361;14050;2047;8594;52905	P25705	P25705	498	541	7	0.000691	16124	GYLDKLEPSK	QSDAKLKE	5	7
12622	55395	P25705	P25705	161	103	1	0.003307607497244	55395	VVDALGNAIDGKGPIGSKTR	NVQAEEMVEFSSGLKGMSLNLEPDNVGVVVFGNDKLIK	12	15
3046	14320;32162;56928;5555;22852;31328;3972;3971	P25705	P25705	167	103	8	0.0	14320	VVDALGNAIDGKGPIGSKTR	NVQAEEMVEFSSGLKGMSLNLEPDNVGVVVFGNDK	18	15
8722	27874	P25705	P25705	531	434	1	0.007944389278054	27874	ADGKISEQSDAK	AMKQVAGTMKLELAQYREVAAFAQFGSDLDAATQQLLSR	4	10
9737	9009;7357;55961;44402;27710;44568;28027;44899;5908	P25705	P25705	161	261	9	0.0	9009	STVAQLVKR	TGAIVDVPVGEELLGRVVDALGNAIDGKGPIGSK	8	28
6371	4212;43718;9564;2343;12279;34258;20446;64503;21715;21377;17976;20546;60118;2247;38647;19918;46929;7324;5498;50452;2939;33210;11150;21059;6833;15209;21746;21596;28396;42603;42722;24753;53974;38670;9089;69391;17638;5945;20619;33157;4503	P25705	P25705	427	531	41	0.0	4212	ADGKISEQS	AMKQVAGTMK	4	3
14033	100;15198	P25705	P25705	161	270	2	0.000691	100	VVDALGNAIDGKGPIGSK	LTDADAMKY	12	8
15563	75849	P25705	P25705	167	48	1	0.001116071428571	75849	VVDALGNAIDGKGPIGSKTR	TGTAEMSSILEER	18	3
15627	23201	P25705	P25705	167	46	1	0.001116071428571	23201	VVDALGNAIDGKGPIGSKTR	TGTAEMSSILEER	18	1
14188	17806;23971;31878;7892;10118	P25705	P25705	167	305	5	0.0	17806	VVDALGNAIDGKGPIGSKTR	DNGKHAL	18	4
9316	32131;39494;47646;53617;47481	P25705	P25705	161	305	5	0.0	32131	VVDALGNAIDGKGPIGSKTR	YTIVVSATASDAAPLQYLAPYSGCSMGEYFRDNGKHALIIYDDLSK	12	35
16124	61427;10138;12103	P25705	P25705	167	311	3	0.0	61427	VVDALGNAIDGKGPIGSKTR	DNGKHALIIYDDLSK	18	10
4038	6205;48576;6204;40017	P25705	P25705	311	161	4	0.000691	6205	DNGKHALIIYDDLSK	VVDALGNAIDGKGPIGSKTR	10	12
6693	16022	P25705	P25705	175	354	1	0.021012817829376	16022	VGLKAPGIIPR	AAKMN	4	3
5760	11729	P25705	P25705	531	240	1	0.036643026026005	11729	ADGKISEQSDAK	FNDGSDEKKK	4	9
11509	6512	P25705	P25705	531	239	1	0.004708097928437	6512	ADGKISEQSDAK	FNDGSDEKKK	4	8
14363	48591;22659	P06576	P06576	55	159	2	0.000691	48591	AAQTSPSPKAGAATGR	IMNVIGEPIDERGPIKTK	9	16
6792	13508	P06576	P06576	351	349	1	0.020000000009787	13508	KGSITSVQAIYVPADDLTDPAPATTFAHLD	ITTTK	1	4
7006	18524	P06576	P06576	350	353	1	0.0168321104959	18524	ITTTKK	GSITSVQAIYVPADDLTDPAPATTFAHLDATTVLSR	5	2
5908	9964;6130;4909;51881;11155;12631;51882;12462	P06576	P06576	519	522	8	0.0	9964	KLAEEHSS	AVAKAD	1	4
5869	38504;12807;23660	P06576	P06576	133	128	3	0.002726033621081	38504	DSGAPIKIPVGPETL	VLDSGAPIKIPVGPETL	7	4
14695	55987;70933	P06576	P06576	201	196	2	0.000691	55987	GGKIGLFGGAGVGK	VVDLLAPYAK	3	8
9839	26273;28994	P06576	P06576	259	264	2	0.000691	26273	ATSKVALVYGQMNEPPGAR	SGVINLKD	4	7
7471	5543;22553;22787;12239	P06576	P06576	269	263	4	0.000691	5543	VALVYGQMNEPPGAR	TREGNDLYHEMIESGVINLKDATSK	5	24
13773	64589;66868	P06576	P06576	528	522	2	0.000691	64589	AEEHSS	MVGPIEEAVAKADKL	5	14
9305	13221;5878;47140;7666;73382	P06576	P06576	253	259	5	0.0	13221	HEMIESGVINL	KDATSKVAL	6	1
10442	40524;4379;7555;9257;11797	P06576	P06576	529	522	5	0.0	40524	AEEHSS	YMVGPIEEAVAKADKL	6	15
7761	23099	P06576	P06576	133	140	1	0.012379642370931	23099	DSGAPIKIPVGPETL	VLDSGAPIKIPVGPETLGRIMNVIGEPIDER	7	16
9846	50274;36851;9243;12354	P06576	P06576	116	124	4	0.0	50274	VRGQKVLDSGAPIKIPVGPETL	TIAMDGTEGL	5	7
2652	60508;2817;3437;1970;58015;8900	P06576	P06576	262	253	6	0.0	60508	DATSKVALVYGQMNEPPGAR	TREGNDLYHEMIESGVINLK	3	14
7683	21439;47088	P06576	P06576	528	519	2	0.002905770029058	21439	LAEEHSS	GFQQILAGEYDHLPEQAFYMVGPIEEAVAKADK	6	30
5500	10914;27978	P06576	P06576	124	133	2	0.004708097928437	10914	DGTEGLVRGQKVL	DSGAPIKIPVGPETLGR	11	7
3781	5542;43846;27525;40274;45379;50362;12367;6945;11893;7952;16059;35607;39492;12349	P06576	P06576	269	259	14	0.0	5542	VALVYGQMNEPPGAR	TREGNDLYHEMIESGVINLKDATSK	5	20
9992	11922;5740	P06576	P06576	485	475	2	0.000691	11922	LVPLKETIK	FLSQPFQVAEVFTGHMGK	5	13
3052	3979;7794;2027;21348	P06576	P06576	253	263	4	0.001116071428571	3979	TREGNDLYHEMIESGVINLK	DATSKVALVYGQMNEPPGAR	14	4
1454	5426;7424;2089;1258;4888;32835;11832;5310;1612;37686;12630	P06576	P06576	519	529	11	0.0	5426	EAVAKA	EEHSS	5	5
2687	14552;14288;18698;7080;17996;19103;17778;3331;8298;23135;74201	P06576	P06576	253	264	11	0.0	14552	EMIESGVINLK	DATSKVALVYGQMNEPPGAR	5	5
8218	24414;55192	P06576	P06576	415	426	2	0.001116071428571	24414	IMDPNIVGSEHY	GVQKIL	9	4
5721	10843	P06576	P06576	374	361	1	0.037291462239058	10843	PAPATTFAHLD	KGSITSVQAIYVPADD	5	11
5722	10842	P06576	P06576	375	361	1	0.037291462239058	10842	PAPATTFAHLD	KGSITSVQAIYVPADD	6	11
5565	11361	P06576	P06576	368	382	1	0.039511911703273	11361	LTDPAPATTFAHLD	PAPATTFAHLDATTVLSR	2	13
7050	16073	P06576	P06576	485	499	1	0.0168321104959	16073	LVPLKETIK	GFQQILAGEYDHLPEQAFYMVGPIEEAVAK	5	10
6893	16984;1090;16983;7568	P06576	P06576	508	522	4	0.000691	16984	GFQQILAGEYDHLPEQAFYMVGPIEEAVAK	ADKLAEEHSS	19	3
9876	6430	P06576	P06576	230	213	1	0.006747638328205	6430	AHGGYSVFAGVGER	TVLIMELINNVAK	5	1
2186	2571;22202	P06576	P06576	264	247	2	0.008343558285153	2571	DATSKVALVYGQMNEPPGAR	EGNDLYHEMIESGVINLK	5	6
7117	19048	P06576	P06576	231	213	1	0.01607647187443	19048	AHGGYSVFAGVGER	TVLIMELINNVAK	6	1
5996	12782;1546;19552;5776;2444	P06576	P06576	159	177	5	0.0	12782	IMNVIGEPIDERGPIKTK	QFAPIHAEAPEFMEMSVEQEILVTGIK	16	16
12574	37737	P06576	P06576	259	240	1	0.003307607497244	37737	KDATSK	TREGNDLY	1	1
7505	19959;19865	P06576	P06576	431	451	2	0.003579098067287	19959	ILQDYK	SLQDIIAILGMDELSEEDKLTVSR	5	19
11918	1151	P06576	P06576	522	499	1	0.004593175853018	1151	ADKLAEEHSS	GFQQILAGEYDHLPEQAFYMVGPIEEAVAK	3	10
2036	6980;6220;30620;57719;9149;8432;48453;27409;8299;16106;20978;16296;22610;27746;5568;10326;25678;14745;2546;18531;1848;6907;30592;9720;14555;2361;4537;35865;26808;10438;9912;16668;6460;13649;9592;1831;15711;8383;36722;3560;5560;17590;6467;28581;33200;8060;6546;8052;5672;10959;27122;8709;34648;13681;4224	P06576	P06576	133	159	55	0.0	6980	DSGAPIKIPVGPETL	IMNVIGEPIDERGPIKTK	7	16
5072	13648;16670;9148	P06576	P06576	133	160	3	0.002905770029058	13648	VLDSGAPIKIPVGPE	GPIKTKQFAPIHAEAPE	9	5
9589	33207;17040;9438	P06576	P06576	198	225	3	0.0	33207	VVDLLAPYAKGGK	TVLIMELINNVAKAHGGYSVFAGVGER	10	13
1470	13122;2360;13650;2359;13417;16669;40946;67923;9716;9230;11119;6819;1597;34002;15966;11520;14303;48454;16267;48455;34970;19777;6678;7240;31840;27319;38059;55214;7239;30715;10160;37607;7452;50505;67924;12772;67658;36110	P06576	P06576	161	133	38	0.0	13122	VLDSGAPIKIPVGPETLGR	DERGPIKTKQFAPIHA	9	9
4845	14138;11772;17534;8405	P06576	P06576	128	159	4	0.002905770029058	14138	VLDSGAPIKIPVGPE	RGPIKTKQFAPIHAEAPE	4	5
1039	4712;9145;1145	P06576	P06576	522	489	3	0.004593175853018	4712	ADKLAEEHSS	ETIKGFQQILAGEYDHLPEQAFYMVGPIEEAVAK	3	4
15319	50498	P06576	P06576	259	225	1	0.001116071428571	50498	SGVINLKDATSK	LINNVAKAHGGYSVFAGVGER	7	7
5792	1794	P06576	P06576	522	485	1	0.035728385335176	1794	ADKLAEEHSS	LVPLKETIKGFQQILAGEYDHLPEQAFYMVGPIEEAVAK	3	5
4272	4569;39417;19952;8803;10461;6680	P06576	P06576	264	225	6	0.0	4569	DATSKVALVYGQMNEPPGAR	TVLIMELINNVAKAHGGYSVFAGVGER	5	13
5653	4987;3680;15346;19812;24010;42155;30947;7136;38008;22208;6389;8105;28068;21539;9844	P06576	P06576	480	519	15	0.0	4987	EVFTGHMGKLVPLK	DHLPEQAFYMVGPIEEAVAKA	9	20
2173	31880;39216;43349;27722;10624;38343;15218;6791;13530;30252;38249;55086;4191;16782;23490;2550;10393;6436;50291;2145;8310;33844;26355;14132;3753;50408;35716;15217;10771;5882;7831;10788;14350;52983;10056;34886;16556;4673;33039;6781;13359;15750;12931;5869;14351;23459;15822;5797	P06576	P06576	480	522	48	0.0	31880	DKLAEEHSS	FLSQPFQVAEVFTGHMGKLVPLKETIK	2	18
4892	19072;8486;8079	P06576	P06576	60	124	3	0.004593175853018	19072	AGAATGR	LVLEVAQHLGESTVRTIAMDGTEGLVRGQKVLDSGAPIKIPVGPETLGR	5	30
13401	30965	P06576	P06576	264	198	1	0.003074558032283	30965	DATSKVALVYGQMNEPPGAR	VVDLLAPYAKGGK	5	10
9028	31484;46193;67204;7618;21245;52098;64374;25375	P06576	P06576	124	55	8	0.0	31484	AAQTSPSPKAGAATGR	TIAMDGTEGLVRGQKVL	9	15
6116	32631;13351;16752;5018	P06576	P06576	51	124	4	0.001116071428571	32631	AAQTSPSPK	TIAMDGTEGLVRGQKVL	5	15
7335	29139;9640;37796;11911;28168;48465;12607;32046	P06576	P06576	124	50	8	0.0	29139	AAQTSPSPK	TIAMDGTEGLVRGQKVL	4	15
5159	43998;18055;4836;10111;25614;18095;6894;18965;27223;9340;10215;18096;48137;35351;15382;23432;30414	P06576	P06576	55	133	17	0.0	43998	DSGAPIKIPVGPETL	AAQTSPSPKAGAATGR	7	9
6984	15383;18382;23433	P06576	P06576	53	133	3	0.000691	15383	DSGAPIKIPVGPETLGR	AAQTSPSPKAGAATGR	7	7
3564	5043;5724;8615	P06576	P06576	51	133	3	0.005550686532866	5043	AAQTSPSPK	DSGAPIKIPVGPETL	5	7
3841	5723;19307;15493;26991;3705;7188;13750	P06576	P06576	133	50	7	0.000691	5723	DSGAPIKIPVGPETLGR	AAQTSPSPK	7	4
4979	53210;9147;7451;22163;52485;52021	P06576	P06576	350	259	6	0.0	53210	ITTTKK	HEMIESGVINLKDATSK	5	12
9925	4972	P06576	P06576	259	351	1	0.006635333150124	4972	SGVINLKDATSK	KGSITSVQAIYVPADDLTDPAPATTFAHLD	7	1
3396	6965;14969;4626	P06576	P06576	159	253	3	0.006060606061183	6965	DERGPIKTK	EMIESGVINLK	7	5
10707	24406;40919;61990;30458;7744;7954;24329	P06576	P06576	259	159	7	0.0	24406	IMNVIGEPIDERGPIKTK	TREGNDLYHEMIESGVINLKDATSK	16	20
12129	14185;55692;27452	P06576	P06576	51	159	3	0.000691	14185	AAQTSPSPK	IMNVIGEPIDERGPIKTK	5	16
9864	15135;35143;60712;18400;39607;65203;14135	P06576	P06576	159	50	7	0.0	15135	GPIKTK	AAQTSPSPK	4	4
5373	10492	P06576	P06576	201	331	1	0.043271063696149	10492	GGKIGLFGGAGVGK	IPSAVGYQPTLATD	3	7
2983	12540;3869	P06576	P06576	159	21	2	0.015144766153229	12540	IMNVIGEPIDERGPIKTKQF	TPSASL	16	1
7396	18851	P06576	P06576	350	201	1	0.015144766153229	18851	ITTTKK	GGKIGLFGGAGVGK	5	3
4724	8202;14424	P06576	P06576	350	198	2	0.007944389278054	8202	ITTTKK	VVDLLAPYAKGGK	5	10
3728	5404;8123	P06576	P06576	350	159	2	0.003307607497244	5404	ITTTKK	IMNVIGEPIDERGPIKTK	5	16
6874	16067	P06576	P06576	124	319	1	0.018364296400598	16067	TIAMDGTEGLVRGQKVLDSGAPIKIPVGPETLGR	FTQAGSEVSALLGR	15	9
4684	19647;32842;13058;15746;5182;8046;12674	P06576	P06576	485	198	7	0.000691	19647	VVDLLAPYAKGGK	LVPLKETIKGFQQILAGEYDHLPEQAFYMVGPIEEAVAKADKLAEEHSS	10	5
15337	50582	P06576	P06576	198	489	1	0.001116071428571	50582	VVDLLAPYAKGGK	LVPLKETIKGFQQILAGEYDHLPEQAFYMVGPIEEAVAK	10	9
4573	10607;7061	P06576	P06576	350	50	2	0.004593175853018	10607	ITTTKK	AAQTSPSPK	5	4
14074	56608	P06576	P06576	50	351	1	0.002726033621081	56608	AAQTSPSPK	KGSITSVQAIY	4	1
11832	55553;14295;43186	P48047	P48047	73	70	3	0.0	55553	VAQILKE	PKVAASVLNPYVKR	6	2
16770	9347;35594	P48047	P48047	50	54	2	0.0	9347	YATALYSAASK	QNKLEQVEKELLR	10	3
10978	33866	P48047	P48047	84	88	1	0.005550686532866	33866	VAASVLNPYVKR	SIKVKSLNDITAKER	11	3
15432	75229	P48047	P48047	98	102	1	0.001116071428571	75229	SLNDITAKER	FSPLTTNLINLLAENGR	8	2
14678	13658;73424	P48047	P48047	172	177	2	0.000691	13658	SFLSQGQVLKLEAK	TDPSILGGMIVR	10	1
10823	41951	P48047	P48047	96	90	1	0.005550686532866	41951	NDITAK	SIKVKSL	4	5
14246	44218;12030;43769	P48047	P48047	54	60	3	0.0	44218	YATALYSAASKQNKL	EKELLR	14	2
5166	33417;33277;19067;25639;6949;15917;19436;26600;9860;28905;26696;21223;29316;26044;32993;20781;38698;33218;32367;10318;5167;13450;47431;29269	P48047	P48047	84	90	24	0.0	33417	VAQILKEPKVAASVLNPYVKR	VKSLND	20	2
11053	17426;5108;36657	P48047	P48047	70	77	3	0.0	17426	VAQILKEPK	VAASVLNPYVKR	6	4
11620	47251	P48047	P48047	98	90	1	0.004593175853018	47251	NDITAKER	SIKVKSL	6	5
9507	7731	P48047	P48047	82	90	1	0.006903876794477	7731	VAASVLNPYVK	RSIKVKSLNDITAK	9	6
6556	32484;60237;15242;47253;32863	P48047	P48047	51	60	5	0.0	32484	YATALYSAASKQNKLE	QVEKELLR	11	4
9914	37331	P48047	P48047	70	60	1	0.006635333150124	37331	VAQILKEPK	KELLR	6	1
10296	36359	P48047	P48047	98	88	1	0.006318207927053	36359	SLNDITAKER	VAASVLNPYVKRSIKVK	8	15
6656	15789;20887	P48047	P48047	144	133	2	0.005550686532866	15789	VPCTVTSASPLEE	LSNTQGVVSAFSTMMSVHR	6	16
5804	12514	P48047	P48047	133	145	1	0.035347551364139	12514	LSNTQGVVSAFSTMMSVHR	VPCTVTSASPLEE	16	7
9098	31268	P48047	P48047	90	77	1	0.007920286154318	31268	SIKVKSLNDITAK	VAASVLNPYVK	5	4
7226	54319;12602;34182;20735;33616;30390;18276;39072;34531;8740	P48047	P48047	172	158	10	0.0	54319	KLEAK	KTVLK	1	1
6547	32566;23336;30571;14766;15498	P48047	P48047	70	84	5	0.000691	32566	VAQILKEPK	VAASVLNPYVKRSIKVKSLN	6	11
9216	63440;31019	P48047	P48047	84	98	2	0.000691	63440	VAASVLNPYVKRSIK	VKSLNDITAKER	11	10
2488	9781;11364;10180;3042;68123;18350;18195;24884	P48047	P48047	88	73	8	0.000691	9781	VAQILKEPKVAASVLNPYVKR	SIKVKSLN	9	3
7769	21901	P48047	P48047	145	129	1	0.012379642370931	21901	VPCTVTSASPLEE	LSNTQGVVSAFSTMMSVHR	7	12
5125	33123;6361;36506;31489;9223;15275;35474;35970;45077;32063;34753;18348;15637;18349;12068;16294;72367;40801;38717;15274;14388;44888;17683;17986;18429;46295	P48047	P48047	73	90	26	0.0	33123	EPKVAASVLNPYVK	SIKVKSLN	3	5
4098	6347;18344;48326	P48047	P48047	70	88	3	0.000691	6347	VAQILKEPK	SIKVK	6	3
4785	51389;8107;40523	P48047	P48047	90	70	3	0.000691	51389	VAQILKEPKVAASVLNPYVK	VKSLNDITAKER	6	2
1128	14046;1242;18360	P48047	P48047	73	96	3	0.005550686532866	14046	VAQILKEPKVAASVLNPYVK	SLNDITAKER	9	6
5044	11720;22289;16278;14852;31615;43380;31425;25558;32455;9419;19988;9425;4949;6736;48033	P48047	P48047	176	199	15	0.0	11720	YVDMSVKTK	LEAKTDPSILGGMIVR	7	4
1129	12584;25211;5151;16496;29918;3041;27591;25782;14045;17095;5325;33336;2879;12753;1245;10909;29195;6010;5150;1871;29712;68949;27981;31969;24959;23013;66169;29062;19564;21941;8151;49538;19183;33936	P48047	P48047	73	98	34	0.0	12584	EPKVAASVLNPYVKR	DITAKER	3	5
6636	8424;12797;5644	P48047	P48047	172	199	3	0.000691	8424	SFLSQGQVLKLEAKT	DMSVKTK	10	5
1130	25869;23595;5348;37782;5324;11711;49486;15255;35358;50890;1244;10413	P48047	P48047	70	98	12	0.0	25869	VAQILKEPKVAASVLNPYVK	SLNDITAKER	6	8
7810	22194	P48047	P48047	73	106	1	0.012379642370931	22194	VAQILKEPKVAASVLNPYVK	SLNDITAKERFSPLTTNLINLLAENGR	9	16
11679	47770	P48047	P48047	98	60	1	0.004593175853018	47770	SLNDITAKER	KELLR	8	1
12207	22444;16624	P48047	P48047	70	176	2	0.000691	22444	VAQILKEPK	AKTDPSILGGMIVR	6	2
7320	22457;33183;20396;34539;56744;22100;33264;29685	P48047	P48047	172	60	8	0.0	22457	SFLSQGQVLKLEAK	QNKLEQVEKELLR	10	9
4715	8180;48725	Q13825	Q13825	211	204	2	0.003074558032283	8180	TKLAIIPGGGGTQRLPR	VAASSAKMGLVE	2	7
8881	19667;30322	Q13825	Q13825	100	204	2	0.003074558032283	19667	AYGKNSLSK	VAASSAKMGLVETK	4	7
15340	33930	Q13825	Q13825	100	144	1	0.001116071428571	33930	AYGKNSLSK	SEVPGIFCAGADLKER	4	14
10659	41308	Q13825	Q13825	211	100	1	0.005550686532866	41308	TKLAIIPGGGGTQRLPR	AYGKNSLSK	2	4
9377	33762	A6NMY6	A6NMY6	105	97	1	0.00705513457225	33762	TPAQYDASELKASMK	SALSGHLETVILGLLK	1	9
5550	11317	B4DJ38	B4DJ38	425	415	1	0.039511911703273	11317	AGNLMSAMLHVEALER	RTAQAK	6	2
6872	17828	O75531	O75531	18	32	1	0.018364296400598	17828	HRDFVAEPMGEKPVGSLAGIG	EVLGKKLEER	12	5
8050	24940	O75531	O75531	33	64	1	0.011464670102012	24940	KLEER	LKDTCGANAK	1	2
12005	52622	O95816	O95816	201	199	1	0.004593175853018	52622	TLQQNAESRFN	LLEHSKGAGSK	1	10
7317	20353	O95816	O95816	184	189	1	0.015649107346264	20353	NIENSDK	AIKLLEHSK	5	3
8588	28399	O95816	O95816	194	186	1	0.008343558285153	28399	LLEHSK	NIENSDKAIK	5	7
7381	20503;23149	O95816	O95816	100	111	2	0.002905770029058	20503	TLTVEVSVETIR	NPQQQESLKHATR	10	9
7185	19529	O95816	O95816	186	200	1	0.01595279720979	19529	NIENSDKAIK	GAGSKTLQQNAESRFN	7	5
14437	56476;19267;47139;16076;2432	O15382	O15382	48	44	5	0.0	56476	KPGPGEPLVFGK	AADLQLEMTQKPHK	1	11
11923	52019;48634;54475	O15382	O15382	42	47	3	0.0	52019	DLQLEMTQK	PHKKPGPGEPLVFGK	7	3
12660	62998;57716;58981;34478	O15382	O15382	42	48	4	0.0	62998	PHKKPGPGEPLVFGK	DLQLEMTQK	4	7
10299	40067;27357	O15382	O15382	321	353	2	0.000691	40067	TITMKQLLR	ILYKDRNLHIPTMENGPELILR	5	4
12623	19928	O15382	O15382	374	111	1	0.003307607497244	19928	FQKELKEIQYGIR	GKDQQVR	3	2
7859	23681	O15382	O15382	374	109	1	0.012379642370931	23681	FQKELKEIQYGIR	AFKGKDQQVR	3	3
8174	25687;55963;27758;21655	O15382	O15382	111	377	4	0.0	25687	AFKGKDQQVR	ELKEIQYGIR	5	3
6756	17183	O15382	O15382	109	377	1	0.020343293080314	17183	AFKGKDQQVR	ELKEIQYGIR	3	3
10535	63236;41880;25775	O14874	O14874	184	192	3	0.0	63236	YFLDKTLTSR	KHIEDEKLVR	5	7
9048	31388	O14874	O14874	229	214	1	0.007920286154318	31388	KIIEK	DKPDFVGIICTR	1	2
7992	23220	Q9Y276	Q9Y276	403	416	1	0.011464670102012	23220	ATNQISPAQVQGYFMLYK	NDPVGAIHNAESLRR	17	12
5900	12967	Q12983	Q12983	149	70	1	0.033797216719682	12967	NTSVMK	SQTPQDTNR	3	1
8157	24311;24312	Q07021	Q07021	164	163	2	0.011206485458274	24311	EPELTSTPNFVVEVIKN	EEQEPELTSTPNFVV	6	8
10927	8341;61863;42545	Q07021	Q07021	123	119	3	0.0	8341	ELNGTEAKLVR	KVAGEK	8	1
7276	20099	Q07021	Q07021	91	95	1	0.015649107346264	20099	LSDEIKEER	KIQKHK	6	1
6138	14035	Q07021	Q07021	180	174	1	0.030461972982853	14035	KALVLDCHYPEDE	VIKNDDGK	1	3
7391	19759	Q07021	Q07021	98	104	1	0.015144766153229	19759	KIQKHK	TLPKMSGGW	4	4
13706	26159	Q07021	Q07021	91	98	1	0.002905770029058	26159	LSDEIKEERK	IQKHK	6	3
10473	38301	Q07021	Q07021	95	87	1	0.005550686532866	38301	EIKEERKIQK	DFLSD	7	4
6607	63647;20035;67761;23024;23567;76731;40343;15053;22381;24457;19472;36476;47209;49532;4950;21352;65528	Q07021	Q07021	100	91	17	0.0	63647	KIQKHKTLPK	LSDEIKEER	6	6
11243	3721;49051	Q07021	Q07021	163	154	2	0.001116071428571	3721	EEQEPELTSTPNFVVEVIK	DGEEEPSQGQKV	8	11
8382	27094	Q07021	Q07021	179	188	1	0.009427121105149	27094	VIKNDDGKK	ALVLDCHYPEDE	8	8
6428	2580	Q07021	Q07021	154	165	1	0.024133663378713	2580	DGEEEPSQGQKV	EEQEPELTSTPNFVV	11	10
8504	26345	Q07021	Q07021	123	104	1	0.008808416934671	26345	KVAGEK	TLPKMSGGWELELNGTEAK	1	4
10889	42312	Q07021	Q07021	174	150	1	0.005550686532866	42312	VEEQEPELTSTPNFVVEVIKNDDGKK	KVAGEKITVTFNINNSIPPTFDGEEEPSQGQK	20	28
12425	29542;53876	Q07021	Q07021	123	179	2	0.000691	29542	KVAGEK	VIKNDDGKK	1	8
5461	10952	Q07021	Q07021	174	280	1	0.04156243989417	10952	VIKNDDGKK	SFVKSQ	3	4
5234	6754	Q5T440	Q5T440	309	328	1	0.045506257141449	6754	FLDPLPTSGITPGATVLTASGQTVGKFR	KIKGPLHIR	26	3
10022	38167	Q5T440	Q5T440	309	277	1	0.006635333150124	38167	DPLPTSGITPGATVLTASGQTVGKFR	KRLFPVR	24	1
8452	27538	O43852	O43852	287	284	1	0.008993680119592	27538	TKEEIVDKY	ESDQNKDGKL	2	9
10630	47019;42604	O43852	O43852	70	75	2	0.001116071428571	47019	DQLTPEESKER	LGKIVSK	9	3
4094	17905;4601	O43852	O43852	287	281	2	0.007920286154318	17905	LTKEEIVDKY	ESDQNKDGK	3	6
9211	32559;21205	O43852	O43852	69	75	2	0.002726033621081	32559	AKTFDQLTPEESK	ERLGKIVSK	12	5
9265	23091	O43852	O43852	35	44	1	0.007268951196262	23091	VHHEPQLSDK	VHNDAQSFDYDHDAFLGAEEAK	8	7
9454	26686	O43852	O43852	75	84	1	0.006903876794477	26686	LGKIVSK	IDGDKDGFVTVDELKDW	3	5
13581	26508;49433	O43852	O43852	37	47	2	0.000691	26508	VHHEPQLSDKVHND	AQSFDYDHDAFLGAEE	10	6
9231	17160;35637	O43852	O43852	70	59	2	0.002905770029058	17160	DQLTPEESKER	DYDHDAFLGAEEAKTF	9	14
6447	15537	O43852	O43852	35	59	1	0.023361587773413	15537	VHHEPQLSDK	VHNDAQSFDYDHDAFLGAEEAKTFDQLTPEESKER	8	22
16730	11517	P27824	P27824	227	233	1	0.000691	11517	HAKRPDADLKTY	FTDKK	10	4
8125	15556;8467;18581;16099	P27824	P27824	401	398	4	0.000691	15556	KIPNPDFFE	WKPPMIDNPSYQGIWKPR	1	16
8515	27225	P27824	P27824	379	382	1	0.008567931459486	27225	DNPNYK	GKWKPPMI	5	2
7435	21162	P27824	P27824	207	211	1	0.014975413506482	21162	HKNPK	TGIYEEKHAK	2	1
11031	45418	P27824	P27824	380	384	1	0.005550686532866	45418	DNPNYKGK	WKPPMI	6	2
8056	31804;24994	P27824	P27824	137	132	2	0.001116071428571	31804	AKHHAISAK	LNKPFLF	7	3
5424	10840	P27824	P27824	379	384	1	0.042426569424458	10840	DNPNYK	GKWKPPMI	5	4
6351	15147	P27824	P27824	61	55	1	0.025635767035685	15147	VTYKAPVPTG	DTTAPPSSPK	4	8
5186	9927	P27824	P27824	61	54	1	0.04653781200638	9927	VTYKAPVPTG	DTTAPPSSPK	4	7
7012	18559	P27824	P27824	74	81	1	0.0168321104959	18559	VTYKAPVPTGEVYFADSFDR	GTLSGWILSK	17	4
12859	59364	P27824	P27824	227	234	1	0.003074558032283	59364	RPDADLKTY	TDKKTHLY	7	4
8453	27544	P27824	P27824	228	220	1	0.008993680119592	27544	TYFTDKK	HAKRPDADLK	1	3
15089	45082	P27824	P27824	144	134	1	0.001116071428571	45082	PFLFDTKPLIVQYE	AKHHAISAKLNK	7	9
8702	4684	P27824	P27824	99	87	1	0.007944389278054	4684	KDDTDDEIAKY	ILSKAK	10	4
9957	37685;7763	P27824	P27824	46	61	2	0.001116071428571	37685	DSKPDTTAPPSSPK	VTYKAPVPTG	3	4
5440	10889	P27824	P27824	170	144	1	0.042058767069714	10889	LLSKTPELNLDQFHDKTPYTIMFGPDK	LNKPFLFDTKPLIVQYEVNFQNGIECGGAYVK	4	10
4430	9254;23143;7317	P27824	P27824	170	137	3	0.004593175853018	9254	LNKPFLF	LLSKTPELNL	3	4
11343	47566	P27824	P27824	170	134	1	0.004708097928437	47566	LLSKTPE	AKHHAISAKLNKPFLFD	4	9
6753	45305;21028;47986;20682;3741;40647;7123;7223	P27824	P27824	207	170	8	0.0	45305	LLSKTPE	DYKLHFIFRHKNPK	4	11
5280	10290	P27824	P27824	379	319	1	0.044659825191942	10290	PVIDNPNYK	EEATKPE	8	5
3327	48642;4536	P27824	P27824	210	401	2	0.003579098067287	48642	KIPNPDFFE	HKNPKTGIYEEK	1	5
13059	46964;60808;47228	P04040	P04040	107	105	3	0.000691	46964	TPIAVR	EHIGKK	1	5
5339	10159	P04040	P04040	237	231	1	0.043271063696149	10159	FHYKTDQGIK	AVYCK	4	3
12440	53918	P04040	P04040	506	499	1	0.003579098067287	53918	KPKNAIHTFVQSGSHLAAR	NFTEVHPDYGSHIQALLDKYNAE	3	19
8666	5075	P04040	P04040	499	491	1	0.007944389278054	5075	KYNAEKPK	VHPDYGSHIQALLD	1	7
9545	9748	P04040	P04040	237	246	1	0.006903876794477	9748	FHYKTDQGIK	NLSVEDAAR	4	3
6878	18702;17020	P04040	P04040	504	491	2	0.005550686532866	18702	NFTEVHPDYGSHIQALLDK	YNAEKPK	11	5
14721	5822;23186	P04040	P04040	23	98	2	0.000691	5822	AAQKADVLTTGAGNPVGDKLNVITVGPR	AKVFE	4	2
8858	23694	P04040	P04040	106	524	1	0.007944389278054	23694	KTPIAVR	EKANL	1	2
12906	39739	P04040	P04040	524	23	1	0.003074558032283	39739	EKANL	AAQKADVLTTGAGNPVGDKLNVITVGPR	2	4
15707	33711	P04040	P04040	511	504	1	0.000691	33711	NAIHTFVQSGSHLAAR	DKYNAEKPK	5	7
5209	9991	P07858	P07858	83	245	1	0.046494046525421	9991	LPASFDAR	IYKNGPVE	4	3
11806	42486;60467;16577	Q4VC31	Q4VC31	104	100	3	0.000691	42486	KEQTK	EKNLDDLTLLKQLR	1	11
6922	17150	Q4VC31	Q4VC31	52	57	1	0.018189599837792	17150	IDASQTCK	QLYESLMAAHASR	6	3
11560	46909	Q4VC31	Q4VC31	50	42	1	0.004708097928437	46909	IDASQTCK	TIDDRIVHELNTTVPTASFAGK	4	18
8064	24135	P53701	P53701	49	39	1	0.011464670102012	24135	KTYSVPAHQER	GCPVNTEPSGPTCEK	1	6
10180	33574;50013;37255;12882;6807;58613;38585	P61604	P61604	56	54	7	0.0	33574	VLQATVVAVGSGSKGK	GKGGE	14	2
7377	19704;52309	P61604	P61604	64	66	2	0.002726033621081	19704	GGEIQPVSVK	VLQATVVAVGSGSKGKGGEIQPVSVKVGDKVLLPEYGGTK	8	26
7832	27683;21112;4343;50731	P61604	P61604	86	88	4	0.0	27683	YGGTKVVLDDKD	YFLFR	11	1
6311	53773;16025;32636;12397;9430;41715;45550;26820;78155;35263;14187;40986;9760;37762;15299	P61604	P61604	56	53	15	0.0	53773	GKGGEIQPVSVK	QATVVAVGSGSK	2	11
6029	37610;13157;42946;28409;17582	P61604	P61604	70	66	5	0.0	37610	KVLLPE	IQPVSVKVGD	1	7
4506	54217;57978;9074;7542;29061	P61604	P61604	36	40	5	0.0	54217	GGIMLPEKSQGKVLQATVVAVGSGSK	GGIMLPEKSQGK	12	8
6728	37384;17036	P61604	P61604	56	51	2	0.020731965315422	37384	GKGGEIQPVSVK	SQGKVLQATVVAVGSGSK	2	15
8077	17792;25157	P61604	P61604	86	80	2	0.003307607497244	17792	YGGTKVVLDD	KDYFLFRD	5	1
6316	14819;39816;70962;27524;13217;70686;63283;44896	P61604	P61604	64	70	8	0.0	14819	IQPVSVK	VGDKVLLPE	5	4
9399	45089;33871	P61604	P61604	70	76	2	0.002067183462532	45089	PEYGGTK	GKGGEIQPVSVKVGDKVLL	3	16
8490	10904;10485;14551;33213;10973;5423;26450	P61604	P61604	79	86	7	0.0	10904	VLLPEYGGTK	VVLDDKDYFLFRDGDILGKYVD	9	6
7516	10753;20307;15503;31539;41513;13878	P61604	P61604	36	28	6	0.0	10753	SAAETVTKGGIMLPEKSQGK	GGIMLPEKSQGK	8	8
3565	31945;5048	P61604	P61604	64	56	2	0.005550686532866	31945	GGEIQPVSVK	VLQATVVAVGSGSKGKGGEIQPVSVK	8	16
9311	9344	P61604	P61604	88	80	1	0.00705513457225	9344	DYFLFRDGDILGK	YGGTKVVLDDK	2	5
14883	72149	P61604	P61604	79	70	1	0.002067183462532	72149	PEYGGTK	GGEIQPVSVKVGDKVLL	6	14
12967	58162;8717;29769	P61604	P61604	27	36	3	0.0	58162	SAAETVTK	GGIMLPEKSQGKVLQATVVAVGSGSKGKGGEIQPVSVK	7	8
8454	26166;36475;42236	P61604	P61604	28	37	3	0.001116071428571	26166	SAAETVTKGGIMLPEKSQGK	SQGKVLQATVVAVGSGSK	8	1
6997	32016;3547;43955;14240;17639;16141	P61604	P61604	36	45	6	0.0	32016	VLQATVVAVGSGSK	SAAETVTKGGIMLPEKSQGK	5	16
10242	37657	P61604	P61604	64	54	1	0.006521122767791	37657	GGEIQPVSVK	VLQATVVAVGSGSKGKGGEIQPVSVK	8	14
2346	2985;35446;58279;43420;2815;14348	P61604	P61604	66	56	6	0.000691	2985	VLQATVVAVGSGSKGKGGEIQPVSVK	GGEIQPVSVKVGDKVLLPEYGGTK	16	10
3122	11194;4063	P61604	P61604	76	66	2	0.000691	11194	VLLPEYGGTK	GKGGEIQPVSVKVGDK	6	12
12565	54863	P61604	P61604	80	70	1	0.003307607497244	54863	GGTKVVLDDKDY	VGDKVLLPEY	4	4
14315	35116	P61604	P61604	76	86	1	0.002726033621081	35116	VGDKVLLPEYGGTK	VVLDDKDYFLFRDGDILGKYVD	10	6
2347	30190;62889;2814;6532;46110;49157;6291;71243;13093	P61604	P61604	66	54	9	0.0	30190	GKGGEIQPVSVKVG	VLQATVVAVGSGSKGK	12	14
7083	29536;71953;20757;11303;27482;47005;50904;8698;5739;4163;68483;78945;6319;17315;8093;24930;31079;20131	P61604	P61604	28	40	18	0.0	29536	SQGKVLQATVVAVGSGSK	TVTKGGIMLPEK	4	4
9983	36065	P61604	P61604	79	66	1	0.006635333150124	36065	VLLPEYGGTK	GKGGEIQPVSVKVGDK	9	12
7694	37485;21508;15423	P61604	P61604	27	40	3	0.000691	37485	SAAETVTK	GGIMLPEKSQGKVLQATVVAVGSGSKGKGGEIQPVSVK	7	12
11863	21064;35511;31736	P61604	P61604	80	66	3	0.000691	21064	GKGGEIQPVSVKVGDK	VLLPEYGGTKVVLDDKDYFLFRDGDILGKYVD	12	10
5577	4846;13243;44385;51112	P61604	P61604	56	70	4	0.000691	4846	VLQATVVAVGSGSKGKGGEIQPVSVK	GGEIQPVSVKVGDKVLLPEYGGTK	16	14
4993	14180;9221;6494;10431;17373;5819;77851;15877	P61604	P61604	86	70	8	0.0	14180	VVLDDKDYFLFR	KVLLPE	6	1
8856	4401;65826;32738	P61604	P61604	54	70	3	0.0	4401	VLQATVVAVGSGSKGK	GKGGEIQPVSVKVGDKVLLPEYGGTK	14	16
15533	5611	P61604	P61604	80	99	1	0.001116071428571	5611	VGDKVLLPEYGGTKVVLDDK	DYFLFRDGDILGKYVD	14	13
6627	58312;20463;4135;21094;36742;15636;17535;62421;30829;18573;4857;4525;18574;18575;19614;17677;29482	P61604	P61604	28	8	17	0.0	58312	SAAETVTKGGIMLPEK	KFLPLFDR	8	1
15062	37120	P61604	P61604	66	86	1	0.001116071428571	37120	GKGGEIQPVSVKVGDK	VLLPEYGGTKVVLDDKDYFLFRDGDILGKYVD	12	16
7147	23471;18127;36213	P61604	P61604	36	8	3	0.000691	23471	GGIMLPEKSQGKVLQATVVAVGSGSK	KFLPLF	8	1
11804	3970;4448;47795;10463;4998	P61604	P61604	99	70	5	0.0	3970	GKGGEIQPVSVKVGDKVLLPEYGGTK	VVLDDKDYFLFRDGDILGKYVD	16	19
2621	54342;3239;7696;44526;54343;17604;55453;23428	P61604	P61604	70	40	8	0.0	54342	VGDKVLLPEYGGTK	SAAETVTKGGIMLPEKSQGKVLQATVVAVGSGSK	4	20
6367	14827	P61604	P61604	36	66	1	0.025261860764839	14827	GGIMLPEKSQGK	GKGGEIQPVSVKVGDKVLLPEYGGTK	8	12
8945	30743	P61604	P61604	56	86	1	0.007944389278054	30743	VLQATVVAVGSGSKGKGGEIQPVSVK	VVLDDKDYFLFRDGDILGKYVD	16	6
9759	35741;40823;41717;41177	P61604	P61604	40	8	4	0.000691	35741	SQGKVLQATVVAVGSGSK	KFLPLF	4	1
4280	12992;6882;12306;2691;17166;10302;11080;14467;49996	P61604	P61604	99	66	9	0.0	12992	GKGGEIQPVSVKVGDKVLLPEYGGTK	VVLDDKDYFLFRDGDILGKYVD	12	19
7336	31955;48752;11741;44397;16551;13543;76093;41398;46211;22767;17229	P61604	P61604	36	70	11	0.0	31955	KSQGKVLQATVVAVGSGSK	VGDKVLLPE	1	4
6553	16071	P61604	P61604	28	66	1	0.021884118394331	16071	TVTKGGIMLPEK	IQPVSVKVGDKVLLPE	4	7
10185	27019	P61604	P61604	36	76	1	0.006521122767791	27019	SAAETVTKGGIMLPEKSQGK	VGDKVLLPEYGGTK	16	10
2841	3625;41961;42186;69698;55001;24944	P61604	P61604	40	80	6	0.0	3625	SQGKVLQATVVAVGSGSKGK	DKVLLPEYGGTKVVL	4	12
6460	53604;75499;64587;7035;51886;68635;29473;66773;4784;21785;59353;32704;53605;16526;17599;53603;23232;47998;15587;34118;17549	P61604	P61604	70	28	21	0.0	53604	VGDKVLLPEYGGTK	SAAETVTKGGIMLPEKSQGKVLQATVVAVGSGSK	4	8
14312	62706	P61604	P61604	36	79	1	0.002726033621081	62706	SAAETVTKGGIMLPEKSQGK	DKVLLPEYGGTKVVL	16	11
5189	9524;3421;24093;31077	P61604	P61604	56	99	4	0.0	9524	VLQATVVAVGSGSKGKGGEIQPVSVK	RDGDILGKY	16	8
3371	43779;37701;8928;13560;4922;58479;12272;13199;32329;45214;22317;24954;11262;10992;36529;33796;7612;29871;60681;8209;50065;43157;51455;4610;11151	P61604	P61604	36	80	25	0.0	43779	DKVLLPEYGGTKVVL	SAAETVTKGGIMLPEKSQGK	12	16
5743	11638;39933;9320;19494;8633;47661;31556	P61604	P61604	54	99	7	0.0	11638	VLQATVVAVGSGSKGK	DGDILGKYVD	14	7
4393	54117;6921;29695	P61604	P61604	8	56	3	0.001116071428571	54117	GKGGEIQPVSVK	KFLPLFDR	2	1
6415	11105;14198;25438;36407	P61604	P61604	36	86	4	0.000691	11105	VVLDDKDYFLFR	KSQGK	6	1
4498	12484;23323;39305;70669;14336;11271;57630;24620;57376;45178;59416;18956;37532;29523;65427;40180;43582;15478;29374;7300;17482;18838;36302;65134	P61604	P61604	28	80	24	0.0	12484	SAAETVTKGGIMLPEKSQGK	VGDKVLLPEYGGTKVVL	8	14
6802	7691;21417;55945;14743;56142;6137	P61604	P61604	8	66	6	0.0	7691	KFLPLFDR	IQPVSVKVGDKVLLPE	1	7
2893	47898;47815;3703;34875;41852;71885	P61604	P61604	28	86	6	0.0	47898	SAAETVTKGGIMLPEKSQGK	VVLDDKDYFLFRDGDILGKYVD	8	6
7738	26510;45342;7399;73265;6143;4837;25737;21772;46038;4694;6066;4965;48114;8101	P61604	P61604	8	70	14	0.0	26510	VGDKVLLPEYGGTK	KFLPLFDRVLVER	4	1
14478	20974	P61604	P61604	70	1	1	0.002726033621081	20974	KVLLPE	MAGQAFRKFLPLFDR	1	1
12450	53783	P61604	P61604	86	8	1	0.003579098067287	53783	VVLDDKDYFLFR	KFLPLFDR	6	1
5266	32856;37872;10247	P10809	P10809	87	89	3	0.000691	32856	SIDLKD	KYKNIGAK	5	1
12095	53255	P10809	P10809	89	91	1	0.004593175853018	53255	SIDLKDKY	KNIGAK	7	1
14748	68211	P10809	P10809	385	387	1	0.002067183462532	68211	IQEIIEQLDVTTSEYE	KEKLNER	15	1
13565	37014	P10809	P10809	87	90	1	0.002905770029058	37014	SIDLKDK	YKNIGAK	5	1
10353	38435	P10809	P10809	247	250	1	0.006060606061183	38435	CEFQDAYVLLSEK	KISSIQSIVPALEIANAHR	11	1
7588	52908;63175;35763;34873;9767;30490;16981;26821	P10809	P10809	361	364	8	0.0	52908	KAQIEKR	DAMLLKGKGD	1	8
10468	56023;37528;33262	P10809	P10809	196	192	3	0.000691	56023	KGVITVK	DAMKKVGR	1	5
11628	21594;8489;8470;5802;904	P10809	P10809	236	232	5	0.0	21594	GQKCEFQ	GYISPYFINTSK	3	11
7640	26648;12536	P10809	P10809	314	310	2	0.003579098067287	26648	KDMAIATGGAVF	APGFGDNRKNQL	1	9
8929	25753	P10809	P10809	387	383	1	0.007944389278054	25753	EKEKLNER	DVTTSEY	2	5
9578	10745;28600;28651;49876	P10809	P10809	389	385	4	0.000691	10745	EKLNER	DVTTSEYEK	2	7
10847	42418;13251	P10809	P10809	422	418	2	0.001116071428571	42418	VTDALNATR	VNEKKD	2	5
12607	4621;4219;17301;51132;16064;20881;16779	P10809	P10809	473	469	7	0.0	4621	TLKIPAMTIAK	CIPALDSLTPANEDQKIGIEIIKR	3	23
11777	48684	P10809	P10809	70	74	1	0.004593175853018	48684	GRTVIIEQSWGSPK	VTKDGVTVAK	12	2
6485	15007;12764;9131;28494;26036;44315;23737	P10809	P10809	87	91	7	0.0	15007	SIDLKDK	YKNIGAKLVQDVANNTNEE	5	2
11379	22960;22121;4047;13789	P10809	P10809	156	160	4	0.0	22960	GVMLAVDAVIAELKK	QSKPVTTPEEIAQVATISANGDKEIGNIISDAMK	14	3
10410	52783;42639;38660;45028;40453;20848;22135;34385;50207;21878	P10809	P10809	202	206	10	0.0	52783	GVITVKDGK	TLNDELEIIEGMKFDR	6	1
8421	25892;10252;63503	P10809	P10809	75	70	3	0.000691	25892	VTKDGVTVAK	QSWGSPK	3	5
8247	24920;22788;10937;24919;15608;19440	P10809	P10809	130	125	6	0.0	24920	KISKGANPVEIRR	SIAKE	1	4
10375	48849;49414;21310;38636;27535;42300	P10809	P10809	196	191	6	0.0	48849	KGVITVK	DAMKK	1	4
6812	69408;2146;16611;51593	P10809	P10809	223	218	4	0.0	69408	GYISPYFINTSKGQK	TLNDELEIIEGMKFDR	2	13
12242	17261;76447	P10809	P10809	422	417	2	0.000691	17261	VTDALNATR	VGGTSDVEVNEKKDR	2	12
11361	42814;35892;65188;54307;45043;44609;19450	P10809	P10809	82	87	7	0.0	42814	LKDKYKNIGAK	DGVTVAKSID	2	7
7412	20197	P10809	P10809	175	180	1	0.014975413506482	20197	KQSKPVTTPEEIAQVATISANG	DKEIGNIIS	19	2
9348	31855;40194	P10809	P10809	231	236	2	0.000691	31855	FDRGYISPYFINTSK	GQKCEFQDAYVLLSEKK	13	3
6832	48353;34060;34943;43315;6973;41517;26692;16693;23843;34174;49892;51938;17321;58293;57761;6978;25413;16135;19138;22310;23145;21385	P10809	P10809	359	364	22	0.0	48353	DKAQIEKR	DAMLLKGKG	2	6
7432	20114	P10809	P10809	89	83	1	0.014975413506482	20114	DKYKNIGAK	SIDLK	2	1
12701	54534;33388	P10809	P10809	163	157	2	0.001116071428571	54534	PVTTPEEIAQVATISANG	DAVIAELKKQSK	3	9
9551	38143;42010;12028	P10809	P10809	383	389	3	0.000691	38143	EKLNER	IQEIIEQLDVTTSEYE	2	13
6189	13674;25590	P10809	P10809	89	82	2	0.004708097928437	13674	LKDKYK	GVTVAKSID	4	6
8671	41923;35129;27705;6296;29721;43862;27707;55038;6875	P10809	P10809	96	89	9	0.0	41923	SIDLKDKYK	NIGAKL	7	5
4410	7265;25334;18298	P10809	P10809	164	157	3	0.001116071428571	7265	PVTTPEEIAQVATISANG	ELKKQSK	4	4
7842	4262	P10809	P10809	225	218	1	0.012379642370931	4262	GYISPYFINTSK	DGKTLNDELEIIEGMKFDR	4	16
13361	61363	P10809	P10809	351	344	1	0.003074558032283	61363	EVIVTK	DVQPHDLGKVG	5	9
8118	23738	P10809	P10809	67	74	1	0.011464670102012	23738	GRTVIIEQSWGSPK	VTKDGVTVAK	9	2
12020	17742	P10809	P10809	125	132	1	0.004593175853018	17742	SIAKEGFEK	ISKGANPVEIRR	4	2
12482	56384	P10809	P10809	352	359	1	0.003579098067287	56384	VGEVIVTKDDAMLL	KGKGDKAQIEKR	8	1
5392	10144;37901;9883	P10809	P10809	389	396	3	0.0	10144	EKLNER	LAKLSDGVAVLK	2	3
6080	13152;26425	P10809	P10809	481	488	2	0.003307607497244	13152	TLKIPAMTIAKNAGVE	GSLIVEK	11	2
5829	11811	P10809	P10809	75	67	1	0.034196481539039	11811	VTKDGVTVAK	TVIIEQSWGSPK	3	7
4241	35674;76799;8161;15639;41458;6208;18290;49024	P10809	P10809	87	79	8	0.0	35674	DGVTVAK	SIDLKDK	4	5
6081	13118;16287	P10809	P10809	91	83	2	0.005550686532866	13118	DKYKNIGAK	VTKDGVTVAKSIDLK	4	11
9424	34095;4990;57784;41409	P10809	P10809	369	361	4	0.000691	34095	AQIEKR	VGEVIVTKDDAMLLKGKGDK	5	17
6304	14222	P10809	P10809	75	83	1	0.026181223168337	14222	VTKDGVTVAK	SIDLK	3	1
8127	13669;24187;34877;21906;36199;33241;10446;17880;23347;26393;6991	P10809	P10809	125	133	11	0.0	13669	ISKGANPVEIR	SIAKEGF	3	4
13283	60127	P10809	P10809	344	352	1	0.003074558032283	60127	DVQPHDLGKVGE	VIVTKDDAMLLK	9	5
12101	9268;61903	P10809	P10809	351	359	2	0.000691	9268	VGEVIVTK	DDAMLLKGKGDK	7	7
7052	39028;17754;23105;27168;56391	P10809	P10809	91	82	5	0.000691	39028	DGVTVAKSIDLK	DKYKNIGAK	7	4
7145	28249;17693;38289;16362;51574;42763;27221;33070;66788;7949;8146;44914	P10809	P10809	361	352	12	0.0	28249	VGEVIVTKDDAMLLK	GKGDKAQIEK	8	2
11356	61567;35866	P10809	P10809	396	387	2	0.000691	61567	LAKLSDGVAVLK	IQEIIEQLDVTTSEYEKEKLNER	3	17
15788	14442	P10809	P10809	398	389	1	0.000691	14442	LSDGVAVLK	IQEIIEQLDVTTSEYEKEKLNERLAK	2	19
9629	33577;68426;8155;3507;19132	P10809	P10809	478	469	5	0.0	33577	IPAMTIAK	CIPALDSLTPANEDQKIGIEIIKRTLK	5	23
7941	23014;27706;27441;21579;33328;18690	P10809	P10809	87	96	6	0.0	23014	SIDLKDKYK	NIGAKL	5	5
9642	32838	P10809	P10809	196	205	1	0.006747638328205	32838	KGVITVK	DGKTLN	1	3
7372	19651	P10809	P10809	227	236	1	0.015144766153229	19651	GYISPYFINTSK	GQKCEFQDAYVLLSEKK	6	3
3028	11818;3876;6129	P10809	P10809	89	79	3	0.00705513457225	11818	SIDLKDKYKNIGAK	DGVTVAK	7	4
7925	36644;28390;26271;14230;42235;30857;18670;20006;31729;22754;57446;15774	P10809	P10809	72	82	12	0.0	36644	GRTVIIEQSWGSPKVTK	DGVTVAKSI	14	7
12387	25144;20161	P10809	P10809	233	243	2	0.000691	25144	GYISPYFINTSKGQK	CEFQDAYVLLSEK	12	7
6094	13823;35386	P10809	P10809	310	320	2	0.00253164556962	13823	APGFGDNRKNQLK	DMAIATGGAVF	9	6
8326	55300;25262	P10809	P10809	351	361	2	0.00253164556962	55300	VGEVIVTK	DDAMLLKGKGDK	7	9
7374	6282	P10809	P10809	133	122	1	0.015144766153229	6282	ISKGANPVEIRR	SIAKEGFEK	3	1
10946	5198;22496;10534;33206;46594	P10809	P10809	473	462	5	0.0	5198	TLKIPAMTIAK	CIPALDSLTPANEDQKIGIEIIKR	3	16
7244	18434;23362;9443;43637;10779;24990;24547;36865;19159;22986;23288;15817	P10809	P10809	180	191	12	0.0	18434	IAQVATISANGDKE	AMKKVGRKGVITVK	13	3
5552	11320;46838	P10809	P10809	232	243	2	0.000691	11320	GYISPYFINTSK	CEFQDAYVLLSEK	11	7
8262	26280	P10809	P10809	192	180	1	0.009841574654825	26280	KVGRK	QSKPVTTPEEIAQVATISANGDKEIGNIISDAMK	1	23
10482	39252	P10809	P10809	417	405	1	0.005550686532866	39252	DVEVNEKK	LSDGVAVLKVGGTS	7	9
6470	43612;14950	P10809	P10809	70	82	2	0.002726033621081	43612	TVIIEQSWGSPK	DGVTVAKSIDLKDKYK	10	7
5406	14183;19025;11958;36690;10759;54525;12537;30521	P10809	P10809	75	87	8	0.0	14183	VTKDGVTVAK	SIDLKDKYKNIGAK	3	5
10871	42480;8620	P10809	P10809	175	187	2	0.001116071428571	42480	QSKPVTTPEEIAQVATISANGDK	EIGNIISDAMKK	18	7
13481	54374	P10809	P10809	231	243	1	0.002905770029058	54374	GYISPYFINTSK	CEFQDAYVLLSEK	10	7
10256	35942;16160	P10809	P10809	352	364	2	0.002067183462532	35942	VGEVIVTKDDAMLLK	GKGDKAQIE	8	5
13374	15139	P10809	P10809	481	493	1	0.003074558032283	15139	TLKIPAMTIAKNAGVE	KIMQSSSE	11	1
13355	12336	P10809	P10809	256	269	1	0.003074558032283	12336	ISSIQSIVPALEIANAHR	KPLVIIAEDVDGEALSTLVLNR	6	1
14861	37114	P10809	P10809	301	314	1	0.002067183462532	37114	VGLQVVAVKAPGFGDNR	KNQLKDMAIATGGAVFGEEGLTLNLEDVQPHDLGK	9	5
7542	27669;10057;36768;20726;10060;32472;63911;57598;2990	P10809	P10809	72	58	9	0.0	27669	DAVAVTMGPKGR	TVIIEQSWGSPKVTKDGVTVAKSI	10	12
15738	8603	P10809	P10809	75	89	1	0.000691	8603	VTKDGVTVAK	SIDLKDKYK	3	7
8308	37793;24380;28597;23803;14166;30958;30957;57645;75188;50400	P10809	P10809	82	96	10	0.0	37793	NIGAKLVQDVANNTNEEAGDGTTTATVLAR	VTKDGVTVAKSIDLKDKYK	5	10
10721	14370;41190;55869	P10809	P10809	173	187	3	0.000691	14370	QSKPVTTPEEIAQVATISANGDK	EIGNIISDAMK	16	7
4095	19764;6344;35311;22563;31966;13657	P10809	P10809	233	218	6	0.000691	19764	GYISPYFINTSKGQK	TLNDELEIIEGMKFDR	12	13
2879	3326;11564;33991;12961;27976;77436;22054;18001	P10809	P10809	359	344	8	0.0	3326	DDAMLLKGKG	DLGKVG	7	4
11121	17823;43963;9637	P10809	P10809	67	82	3	0.000691	17823	TVIIEQSWGSPK	DGVTVAKSIDLKDKYK	7	7
8609	33540;31093;21394;29226	P10809	P10809	72	87	4	0.000691	33540	TVIIEQSWGSPKVTK	SIDLKDKYK	12	5
10772	15502;41620	P10809	P10809	473	488	2	0.002067183462532	15502	TLKIPAMTIAK	NAGVEGSLIVEK	3	7
5728	12139	P10809	P10809	105	89	1	0.037131630669548	12139	LVQDVANNTNEEAGDGTTTATVLAR	SIDLKDKYKNIGAK	9	7
9678	27658	P10809	P10809	196	180	1	0.006747638328205	27658	KGVITVKDGK	IAQVATISANGDKE	1	13
1981	32303;2285;23348;7829;9729	P10809	P10809	243	227	5	0.001116071428571	32303	CEFQDAYVLLSEK	GYISPYFINTSK	7	6
6389	14580	P10809	P10809	398	382	1	0.024485596720576	14580	LSDGVAVLK	IQEIIEQLDVTTSEYEKEKLNER	2	12
9446	16397;32471	P10809	P10809	58	74	2	0.002905770029058	16397	DAVAVTMGPKGR	TVIIEQSWGSPKVTK	10	14
8205	34675;20656;32117	P10809	P10809	75	91	3	0.001116071428571	34675	VTKDGVTVAK	KNIGAK	3	1
5744	11756;11345;14075;11095	P10809	P10809	175	191	4	0.000691	11756	EIGNIISDAMKK	KQSKPVTTPEEIAQVATISANGDK	11	19
5096	21335;6495;27355;7682;25171;9919;24070	P10809	P10809	202	218	7	0.0	21335	KGVITVKDGK	TLNDELEIIEGMKFDRGYISPYFINTSK	7	13
7948	24331;37145	P10809	P10809	233	249	2	0.003074558032283	24331	GYISPYFINTSKGQK	DAYVLLSEKK	12	9
3857	8132;19746;28241;27907;7343;5599;20988;41162;22400;57218	P10809	P10809	361	344	10	0.0	8132	DDAMLLKGKG	DLGKVG	9	4
3304	10058;38069;26424;30244;24556;43990;5699;38628;38068;27668;53300;5966;4452;6696;10059;15732;11628;14308;27667;18339;15999;5280;41750	P10809	P10809	58	75	23	0.0	10058	ALMLQGVDLLADAVAVTMGPKGR	TVIIEQSWGSPKVTKDGVTVAK	21	15
14558	22130;73618	P10809	P10809	72	89	2	0.000691	22130	TVIIEQSWGSPKVTK	SIDLKDKYK	12	7
4853	33100;7987	P10809	P10809	175	192	2	0.004708097928437	33100	KQSKPVTTPEEIAQVATISANGDK	EIGNIISDAMKKVGR	19	12
1578	19402;1756	P10809	P10809	232	249	2	0.011464670102012	19402	GYISPYFINTSK	CEFQDAYVLLSEKK	11	13
4368	7141;33990	P10809	P10809	105	87	2	0.004708097928437	7141	LVQDVANNTNEEAGDGTTTATVLAR	SIDLKDKYKNIGAK	9	5
5696	11592;12942;24039;2464;29224;57635;1862;36336;43729;21631;27557;70370;73787;32611;28563;21653;55942	P10809	P10809	236	218	17	0.0	11592	GYISPYFINTSKGQKCEFQ	EIIEGMKF	15	7
10852	19403	P10809	P10809	249	231	1	0.005550686532866	19403	CEFQDAYVLLSEKK	GYISPYFINTSK	13	10
8321	25192	P10809	P10809	173	191	1	0.009633911370906	25192	QSKPVTTPEEIAQVATISANGDK	EIGNIISDAMKK	16	11
8655	27429	P10809	P10809	225	243	1	0.008152173916008	27429	GYISPYFINTSK	CEFQDAYVLLSEK	4	7
12090	51049	P10809	P10809	72	91	1	0.004593175853018	51049	GSPKVTKDGVTVAK	KNIGAK	4	1
6342	14550	P10809	P10809	200	180	1	0.025635767035685	14550	KGVITVK	GVMLAVDAVIAELKKQSKPVTTPEEIAQVATISANGDKEIGNIISDAMKK	5	38
8466	26046	P10809	P10809	351	331	1	0.008993680119592	26046	VGEVIVTK	NQLKDMAIATGGAVFGEEGLTLNLEDVQPHDLGK	7	21
10605	49548;42364	P10809	P10809	54	74	2	0.002067183462532	49548	ALMLQGVDLLADAVAVTMGPK	VTKDGVTVAK	17	2
7590	21066	P10809	P10809	160	180	1	0.014214801449007	21066	LKKQSKPVTTPEE	IAQVATISANGDKE	6	13
4820	8566;66711	P10809	P10809	249	269	2	0.002067183462532	8566	CEFQDAYVLLSEKK	KISSIQSIVPALEIANAHRKPLVIIAEDVDGEALSTLVLNR	13	20
11422	20039;32440;16775;24957;51357	P10809	P10809	344	364	5	0.0	20039	DVQPHDLGKVGE	AMLLKGKGDKAQIE	9	10
3119	4104;3888;31773;2763;22689;14193;5001;18773;4349	P10809	P10809	473	493	9	0.0	4104	TLKIPAMTIAK	NAGVEGSLIVEKIMQSSS	3	12
10738	19986;8924;42807;9184;40894;22210;43301;45162	P10809	P10809	352	331	8	0.0	19986	VGEVIVTKDDAMLLK	APGFGDNRKNQLKDMAIATGGAVFGEEGLTLNLEDVQPHDLGK	8	30
5251	11280;28309;10155;34867	P10809	P10809	75	96	4	0.000691	11280	VTKDGVTVAK	NIGAKLVQDVANNTNEEAGDGTTTATVLAR	3	5
6153	35163;62890;38941;37091;12483;11561;10255;37614;26898;27826;48125;5459;26483;5909;16417;10246;13701;10834;16996;66364;45049;32011;26008;14117;8439;6028;32674;10927;51163;12297;46181;10977;17870;27934;20815	P10809	P10809	196	218	35	0.0	35163	KGVITVK	TLNDELEIIEGMKFDR	1	13
4352	7032;65112	P10809	P10809	180	157	2	0.00253164556962	7032	PVTTPEEIAQVATISANGDKEIGNIIS	DAVIAELKKQSK	20	9
15058	2785;22832;5607;8154	P10809	P10809	516	493	4	0.0	2785	KGIIDPTKVVR	KIMQSSSE	1	1
2439	2961;24714;25246;34047;41794;2960;2959	P10809	P10809	58	82	7	0.000691	2961	ALMLQGVDLLADAVAVTMGPKGRTVIIEQSWGSPK	VTKDGVTVAKSIDLKDKYK	21	10
13133	63971;60148;23573	P10809	P10809	72	96	3	0.000691	63971	DKYKNIGAKLVQ	TVIIEQSWGSPKVTK	9	12
1630	16464;1827;4737	P10809	P10809	156	180	3	0.007920286154318	16464	LKKQSKPVTTPEE	IAQVATISANGDKE	2	13
7462	25347;20144;30378	P10809	P10809	58	31	3	0.001116071428571	25347	ALMLQGVDLLADAVAVTMGPKGR	DVKFGADAR	21	3
4859	6340;13965;39286;27307;4930	P10809	P10809	233	205	5	0.000691	6340	GYISPYFINTSKGQK	DGKTLNDE	12	3
12504	52458	P10809	P10809	551	523	1	0.003579098067287	52458	EVVVTEIPKEEK	GIIDPTKVVR	9	7
8269	26306;61182;26307;26305;37323;34076	P10809	P10809	87	58	6	0.000691	26306	ALMLQGVDLLADAVAVTMGPKGR	SIDLKDKYKNIGAK	21	5
7448	22770;20109;7121	P10809	P10809	125	96	3	0.000691	22770	SIAKEGFEK	DKYKNIGAKLVQ	4	9
8122	25440;52735	P10809	P10809	233	202	2	0.002726033621081	25440	FINTSKGQK	KGVITVKDGKTL	6	7
3627	13991;5197;14067;25998	P10809	P10809	58	89	4	0.000691	13991	SIDLKDKYK	ALMLQGVDLLADAVAVTMGPKGR	7	21
5008	61787;9282;14082;55541;41559	P10809	P10809	58	91	5	0.000691	61787	DKYKNIGAK	DAVAVTMGPKGR	4	10
8951	64341;29178	P10809	P10809	125	91	2	0.001116071428571	64341	SIAKEGFEK	DKYKNIGAK	4	4
15045	17661	P10809	P10809	130	96	1	0.001116071428571	17661	SIAKEGFEKISK	NIGAKLVQDVANNTNEEAGDGTTTATVLAR	9	5
9740	20876;34425	P10809	P10809	481	516	2	0.000691	20876	KGIIDPTKVVR	TLKIPAMTIAKNAGVE	1	11
15084	73302	P10809	P10809	125	89	1	0.001116071428571	73302	SIAKEGFEK	SIDLKDKYKNIGAK	4	7
1955	11050;2253;2254;2255;16897;2257;2256	P10809	P10809	196	160	7	0.003074558032283	11050	KGVITVKDGK	LKKQSKPVTTPEE	1	6
8512	27051;42862;9194	P10809	P10809	133	96	3	0.000691	27051	ISKGANPVEIRR	NIGAKLVQDVANNTNEEAGDGTTTATVLAR	3	5
11311	42564;52140	P10809	P10809	196	233	2	0.001116071428571	42564	KGVITVK	GYISPYFINTSKGQK	1	12
5009	9280;9283;9609;25716;9281;9279;2870;69937	P10809	P10809	58	96	8	0.000691	9280	ALMLQGVDLLADAVAVTMGPKGR	SIDLKDKYKNIGAKLVQDVANNTNEEAGDGTTTATVLAR	21	14
1958	63100;9945;2252;14603	P10809	P10809	196	157	4	0.000691	63100	KGVITVKDGK	LKKQSKPVTTPEE	1	3
3899	10678;13828;52994;25324;42798;11482;11950;61808;20825;64958;2100;16518;18358;17945;11238;41821;30854;57601;10677;57399;5844;5293;68670;6018	P10809	P10809	196	156	24	0.0	10678	KGVITVKDGK	LKKQSKPVTTPEE	1	2
5886	11737	P10809	P10809	72	31	1	0.033868092711824	11737	TVIIEQSWGSPKVTK	DVKFGA	12	3
8831	28421;37340	P10809	P10809	133	91	2	0.002905770029058	28421	ISKGANPVEIR	KNIGAK	3	1
9568	33265	P10809	P10809	352	310	1	0.006903876794477	33265	VGEVIVTKDDAMLLK	APGFGDNRKNQLKDMAIATGGAVFGEEGLTLNLEDVQPHDLGK	8	9
9681	17147	P10809	P10809	523	481	1	0.006747638328205	17147	GIIDPTKVVR	TLKIPAMTIAKNAGVE	7	11
12479	53041	P10809	P10809	125	82	1	0.003579098067287	53041	SIAKEGFEK	DGVTVAKSI	4	7
4980	8869;54536;63370	P10809	P10809	473	516	3	0.000691	8869	TLKIPAMTIAK	DFVNMVEKGII	3	8
8311	39543;27369;35480;25158;44976;23966	P10809	P10809	72	28	6	0.0	39543	AKDVK	GSPKVTK	2	4
9066	31210	P10809	P10809	75	31	1	0.007920286154318	31210	VTKDGVTVAK	AKDVKF	3	5
10146	38965	P10809	P10809	405	361	1	0.006521122767791	38965	KVGGTSDVEVNEKKDR	KGKGDK	1	3
5525	10795	P10809	P10809	202	157	1	0.040030941815123	10795	KGVITVKDGK	LKKQSKPVTTPEE	7	3
14006	56804	P10809	P10809	523	478	1	0.002726033621081	56804	GIIDPTKVVR	IPAMTIAK	7	5
10577	66994;15043;5273;9884;12811	P10809	P10809	202	156	5	0.0	66994	GVMLAVDAVIAELKK	KGVITVKDGKTLNDELEIIEGMK	14	7
5889	36599;12309	P10809	P10809	359	405	2	0.004217926186292	36599	KVGGTSDVEVNEKKDR	LKGKGDKAQIEK	1	2
7283	20149	P10809	P10809	75	28	1	0.015649107346264	20149	VTKDGVTVAK	AKDVK	3	2
3194	4279;12574	P10809	P10809	156	205	2	0.002067183462532	4279	GVMLAVDAVIAELKK	KGVITVKDGKTLNDELEIIEGMKFDR	14	10
9774	25537;13679	P10809	P10809	75	125	2	0.000691	25537	VTKDGVTVAK	SIAKE	3	4
6179	14272	P10809	P10809	314	364	1	0.029560639819802	14272	NQLKDMAIATGGAVF	GKGDKAQIEKR	4	5
11774	50022;34448	P10809	P10809	473	523	2	0.001116071428571	50022	TLKIPAMTIAK	GIIDPTKVVR	3	7
10930	42102	P10809	P10809	133	82	1	0.005550686532866	42102	ISKGANPVEIR	DGVTVAKSI	3	7
6402	41080;14530;19387;27541;21950	P10809	P10809	301	250	5	0.0	41080	VGLQVVAVKAPGFGDNRK	KISSIQSIVPALEIANAHR	9	1
16093	16043	P10809	P10809	125	72	1	0.000691	16043	SIAKEGFEK	TVIIEQSWGSPKVTK	4	12
10580	39175	P10809	P10809	352	405	1	0.005550686532866	39175	VGEVIVTKDDAMLLKGKGDK	LSDGVAVLKVGGTSDVEVNEKKDR	8	9
9065	26392	P10809	P10809	310	364	1	0.007920286154318	26392	APGFGDNRKNQLK	GKGDKAQIEK	9	5
10341	38453;40629;16459;52643;21856	P10809	P10809	369	314	5	0.0	38453	AQIEKR	NQLKDMAIATGGAVF	5	4
5585	11452;27488;12549	P10809	P10809	31	87	3	0.000691	11452	DVKFGADAR	SIDLKDKYKNIGAK	3	5
6763	22528;26663;34701;8876	P10809	P10809	89	31	4	0.000691	22528	DVKFGADAR	KYKNIGAK	3	1
14237	16399;46502	P10809	P10809	133	75	2	0.000691	16399	ISKGANPVEIRR	VTKDGVTVAK	3	3
15612	41824	P10809	P10809	87	28	1	0.001116071428571	41824	SIDLKDKYK	AKDVK	5	2
14973	30073	P10809	P10809	292	233	1	0.001116071428571	30073	LKVGLQVVAVK	GYISPYFINTSKGQK	2	12
11912	49850	P10809	P10809	369	310	1	0.004593175853018	49850	AQIEKR	DNRKNQLK	5	4
10363	64582;60972;19725;54543;37879;53013	P10809	P10809	91	31	6	0.0	64582	KNIGAK	AKDVKFGADAR	1	5
14652	45701	P10809	P10809	249	310	1	0.002067183462532	45701	DAYVLLSEKK	DNRKNQLK	9	4
14962	29054	P10809	P10809	227	292	1	0.001116071428571	29054	GYISPYFINTSK	LKVGLQVVAVK	6	2
7865	29520;48047;8637;63550;38719;26496;4473;25040	P10809	P10809	125	58	8	0.0	29520	SIAKEGFEK	ALMLQGVDLLADAVAVTMGPKGR	4	21
7486	20279;17713;10306;13736;6599	P10809	P10809	233	301	5	0.0	20279	GYISPYFINTSKGQK	VGLQVVAVKAPGFGDNRKNQLK	12	9
7155	16411	P10809	P10809	156	87	1	0.01595279720979	16411	GVMLAVDAVIAELKK	SIDLKDKYK	14	5
9055	29850;51994	P10809	P10809	130	58	2	0.00253164556962	29850	EGFEKISK	ALMLQGVDLLADAVAVTMGPKGR	5	21
12937	32736;59915	P10809	P10809	344	269	2	0.000691	32736	DVQPHDLGKVGE	IANAHRKPLVIIAE	9	7
4529	50717;49197;10455;7610;44656;29765;48490;11666	P10809	P10809	58	133	8	0.0	50717	ISKGANPVEIRR	ALMLQGVDLLADAVAVTMGPKGR	3	21
9366	32304	P10809	P10809	389	310	1	0.00705513457225	32304	KEKLNER	APGFGDNRKNQLKD	3	9
8140	25516;49004	P10809	P10809	75	156	2	0.001116071428571	25516	VTKDGVTVAK	GVMLAVDAVIAELKK	3	14
10828	27598	P10809	P10809	471	389	1	0.005550686532866	27598	TLKIPAMTIAK	EKLNERLAK	1	2
4833	22383;8598	P10809	P10809	164	75	2	0.006521122767791	22383	VTKDGVTVAK	PVTTPEEIAQVATISANGDKEIGNIIS	3	4
8783	28052	P10809	P10809	180	89	1	0.007944389278054	28052	IAQVATISANGDKE	SIDLKDKYK	13	7
7184	64564;57196;36605;19524;11446;18844;7916;37243;35018	P10809	P10809	361	269	9	0.0	64564	KPLVIIAEDVDGEALSTLVLNR	GKGDKAQIEKR	1	2
6186	13606	P10809	P10809	125	31	1	0.029203001433786	13606	SIAKEGFEK	DVKFGA	4	3
9030	29737	P10809	P10809	364	269	1	0.007920286154318	29737	GKGDKAQIEKR	ISSIQSIVPALEIANAHRKPLVIIAEDVDGEALSTLVLNR	5	19
9680	35732	P10809	P10809	132	28	1	0.006747638328205	35732	ISKGANPVEIR	AKDVK	2	2
10951	57587;42810	P10809	P10809	75	180	2	0.000691	57587	VTKDGVTVAK	IAQVATISANGDKE	3	13
12686	54695	P10809	P10809	292	417	1	0.003307607497244	54695	LKVGLQVVAVK	DVEVNEKK	2	7
6907	17979	P10809	P10809	551	417	1	0.018189599837792	17979	EVVVTEIPKEEK	DVEVNEKK	9	7
12282	2671	P10809	P10809	233	96	1	0.003892427459306	2671	GYISPYFINTSKGQK	NIGAKLVQDVANNTNEEAGDGTTTATVLAR	12	5
11025	45378	P10809	P10809	196	58	1	0.005550686532866	45378	KGVITVK	DAVAVTMGPKGR	1	10
8325	25379	P10809	P10809	79	227	1	0.009633911370906	25379	VTKDGVTVAK	FDRGYISPYFINTSKGQKCE	7	9
9728	34403	P10809	P10809	269	417	1	0.006747638328205	34403	EIANAHRKPLVIIAEDV	EVNEKK	8	5
4269	6675;44724;11918	P10809	P10809	233	82	3	0.002905770029058	6675	GYISPYFINTSKGQKCEFQ	DGVTVAKSI	12	7
5190	9935	P10809	P10809	227	74	1	0.04653781200638	9935	GYISPYFINTSK	TVIIEQSWGSPKVTK	6	14
6436	28429;14792;17655;14791;16368	P10809	P10809	227	72	5	0.001116071428571	28429	GYISPYFINTSK	QSWGSPKVTKD	6	7
11388	45793	P10809	P10809	231	74	1	0.004708097928437	45793	GYISPYFINTSK	GRTVIIEQSWGSPKVTK	10	16
5239	9790;10069	P10809	P10809	232	75	2	0.008993680119592	9790	GYISPYFINTSK	TVIIEQSWGSPKVTKDGVTVAK	11	15
4341	6100;10070	P10809	P10809	75	233	2	0.012379642370931	6100	TVIIEQSWGSPKVTKDGVTVAK	GYISPYFINTSKGQK	15	12
2965	3794;3792;56417;9152;16369	P10809	P10809	231	72	5	0.001116071428571	3794	GYISPYFINTSK	QSWGSPKVTKDGVTVAK	10	7
6732	17063	P10809	P10809	233	74	1	0.020731965315422	17063	FDRGYISPYFINTSKGQKCE	VTKDGVTVAK	15	2
7031	12495	P10809	P10809	133	292	1	0.0168321104959	12495	ISKGANPVEIRR	LKVGLQVVAVK	3	2
6741	34521;17103	P10809	P10809	202	361	2	0.003579098067287	34521	KGVITVKDGK	GKGDKAQIEKR	7	2
2962	26374;3793;3795;31683;9153;11673;19127;3791;3796	P10809	P10809	232	72	9	0.000691	26374	GYISPYFINTSK	TVIIEQSWGSPKVTKDGVTVAK	11	12
5811	12398;8550;5630;48178;43284;43678;11182;45591;9775;17689;16021;45517;47691;26115;14389;27765;26914;12424;19128;16637;30377	P10809	P10809	233	72	21	0.0	12398	GYISPYFINTSKGQK	QSWGSPKVTKDGVTVAK	12	7
10096	56418;17417	P10809	P10809	70	231	2	0.001116071428571	56418	GYISPYFINTSK	GRTVIIEQSWGSPKVTK	10	12
5291	10071	P10809	P10809	75	236	1	0.044659825191942	10071	VTKDGVTVAK	GYISPYFINTSKGQKCE	3	15
6973	17416;58265	P10809	P10809	232	70	2	0.002726033621081	17416	GYISPYFINTSK	TVIIEQSWGSPKVTK	11	10
10799	42793	P10809	P10809	130	292	1	0.005550686532866	42793	SIAKEGFEKISK	LKVGLQVVAVK	9	2
13718	33028	P10809	P10809	72	236	1	0.002905770029058	33028	TVIIEQSWGSPKVTK	GYISPYFINTSKGQKCEFQDAYVLLSEKK	12	15
9262	50539;32509;31123	P10809	P10809	125	292	3	0.000691	50539	SIAKEGFEK	LKVGLQVVAVK	4	2
6755	16467	P10809	P10809	202	31	1	0.020343293080314	16467	KGVITVKDGK	AYAKDVKFGADAR	7	7
15798	6952	P10809	P10809	523	352	1	0.000691	6952	GIIDPTKVVR	VGEVIVTKDDAMLLK	7	8
6899	38790;17950	P10809	P10809	233	58	2	0.002067183462532	38790	DAVAVTMGPKGR	GYISPYFINTSKGQK	10	12
9885	15763;41205;6652;30353;47009;32723;55509;38206;24861;40332;23154;50702;31786;17670;62702	P10809	P10809	396	218	15	0.0	15763	LAKLSDGVAVLK	GMKFDR	3	3
13415	63694	P10809	P10809	232	410	1	0.003074558032283	63694	GYISPYFINTSK	VGGTSDVEVNEKKDR	11	5
13943	64126	P10809	P10809	236	417	1	0.002905770029058	64126	GQKCEFQDAYVLLSEK	VGGTSDVEVNEKKDRVTDALNATR	3	12
12939	54675;27990	P10809	P10809	292	473	2	0.000691	54675	LKVGLQVVAVK	TLKIPAMTIAK	2	3
13922	7232;17917;4130	P10809	P10809	418	236	3	0.0	7232	VGGTSDVEVNEKKDRVTDALNATR	GYISPYFINTSKGQKCEFQDAYVLLSEK	13	15
8420	67150;16340;12999;40432;35203;10732;31249	P10809	P10809	417	233	7	0.0	67150	DRGYISPYFINTSKGQK	DVEVNEKK	14	7
4875	17681;8720;27493;16821	P10809	P10809	418	233	4	0.0	17681	GYISPYFINTSKGQK	VGGTSDVEVNEKKDRVTDALNATR	12	13
9675	33879	P10809	P10809	232	418	1	0.006747638328205	33879	GYISPYFINTSK	VGGTSDVEVNEKKDRVTDALNATR	11	13
5738	28816;12180	P10809	P10809	231	418	2	0.004708097928437	28816	GYISPYFINTSK	VGGTSDVEVNEKKDRVTDALNATR	10	13
11056	14890	P10809	P10809	196	385	1	0.005550686532866	14890	KGVITVK	DVTTSEYEK	1	7
7888	29619;31326;66968;6295;36996;36348;23185;58170;44179;30677;22871;52549;37499;10837	P10809	P10809	196	387	14	0.0	29619	KGVITVKDGK	IQEIIEQLDVTTSEYEKEKLNER	1	17
16095	33702	P10809	P10809	58	250	1	0.000691	33702	ALMLQGVDLLADAVAVTMGPKGR	KISSIQSIVPALEIANAHR	21	1
6778	21740;16527;37224;29778;5024;14310;10808;21898;58749;10359;10916;5915;24403;8097;33806;6933;23491	P10809	P10809	196	389	17	0.0	21740	EKEKLNER	KGVITVKDGKTL	4	1
5043	26006;62617;15720;8560;35805;26248;11377	P10809	P10809	292	96	7	0.0	26006	LKVGL	KNIGAKL	2	6
5747	12240	P10809	P10809	387	191	1	0.03680377880496	12240	EYEKEKLNER	EIGNIISDAMKK	4	11
11683	50051	P10809	P10809	405	205	1	0.004593175853018	50051	KVGGTSDVEVNEKKDR	KGVITVKDGKTL	1	10
7502	60029;26690;17793;6962	P10809	P10809	196	396	4	0.0	60029	LAKLSDGVAVLK	KGVITVKD	3	1
7315	30787;29800;32511;19187;24060;36961	P10809	P10809	292	91	6	0.0	30787	LKVGLQVVAVK	SIDLKDKYKNIGAK	2	9
7267	20056	P10809	P10809	196	398	1	0.015649107346264	20056	KGVITVK	AKLSDGVAVLK	1	4
8915	7541;39350;28941;50837;56904;7943	P10809	P10809	292	89	6	0.0	7541	LKVGLQVVAVK	SIDLKDKYK	2	7
6735	17080	P10809	P10809	405	202	1	0.020533446241744	17080	KVGGTSDVEVNEKKDR	KGVITVKDGKTL	1	7
9000	22853;31107;31108;31709;14751	P10809	P10809	87	292	5	0.000691	22853	LKVGLQVVAVK	SIDLKDKYK	2	5
10102	8519;45212	P10809	P10809	292	82	2	0.000691	8519	LKVGLQVVAVKAPGFG	DGVTVAKSI	2	7
6817	21657;11062;31452;33742;18748;16606	P10809	P10809	75	292	6	0.0	21657	GSPKVTKDGVTVAK	LKVGL	7	2
8049	21083;13554;22793;30400	P10809	P10809	72	292	4	0.0	21083	LKVGLQVVAVK	QSWGSPKVTK	2	7
12569	54976;62215	P10809	P10809	292	516	2	0.000691	54976	LKVGLQVVAVK	KGIIDPTKVVR	2	1
13690	65576;15083	P10809	P10809	523	292	2	0.000691	65576	LKVGLQVVAVK	GIIDPTKVVR	2	7
10456	40402;39189;41402;71352;66697	P10809	P10809	58	292	5	0.0	40402	DAVAVTMGPKGR	LKVGLQVVAVK	10	2
5055	25547;9472	P10809	P10809	133	369	2	0.005550686532866	25547	ISKGANPVEIR	KRIQE	3	1
10974	55245;42955	P10809	P10809	58	301	2	0.000691	55245	ALMLQGVDLLADAVAVTMGPKGR	VGLQVVAVKAPGFGDNRK	21	9
15783	76695	P10809	P10809	352	96	1	0.000691	76695	VGEVIVTKDDAMLLK	NIGAKLVQDVANNTNEEAGDGTTTATVLAR	8	5
10059	36451	P10809	P10809	292	31	1	0.006635333150124	36451	LKVGLQVVAVK	DVKFGA	2	3
9912	35505	P10809	P10809	473	196	1	0.006635333150124	35505	TLKIPAMTIAK	KGVITVKDGK	3	1
6613	15150	P10809	P10809	31	310	1	0.021761874880519	15150	DVKFGADAR	KNQLK	3	1
9141	30564	P10809	P10809	72	351	1	0.007920286154318	30564	TVIIEQSWGSPKVTK	VGEVIVTK	12	7
10271	17037;37564;44659	P10809	P10809	473	180	3	0.000691	17037	TLKIPAMTIAK	IAQVATISANGDKE	3	13
14518	41811	P10809	P10809	352	58	1	0.002726033621081	41811	VGEVIVTKDDAMLLK	ALMLQGVDLLADAVAVTMGPKGR	8	21
8279	26346	P10809	P10809	105	405	1	0.009841574654825	26346	LVQDVANNTNEEAGDGTTTATVLAR	LSDGVAVLKVGGTSDVEVNEKK	9	9
5368	6665;38969;16339;15428;28796;28077;10287;24348;16371;5496;16950;19166;12303;21368;10878;32030;18480;26120;42442	P10809	P10809	523	218	19	0.0	6665	GIIDPTKVVR	GMKFDRGYISPYFINTSKGQK	7	3
5127	9709	P10809	P10809	364	54	1	0.04653781200638	9709	GDKAQIEKR	AVAVTMGPK	3	5
9555	33007	P10809	P10809	389	75	1	0.006903876794477	33007	EKEKLNER	VTKDGVTVAK	4	3
5481	10627	P10809	P10809	478	164	1	0.040855656220852	10627	IPAMTIAK	PVTTPEEIAQVATISANGDKEIGNIIS	5	4
7218	51226;38900;2619;20366;68578;33757;56754;6168;19722	P10809	P10809	523	196	9	0.0	51226	GIIDPTKVVR	KGVITVKD	7	1
2266	12766;68622;8790;2688;12839;39538;46628;23455;10966;48955;74015;39833;42574;27695;8549;21263	P10809	P10809	133	462	16	0.0	12766	DQKIGIEIIKR	EGFEKISKGANPVEIR	3	8
5265	37103;25228;5471;69106;12884;38118;19956;13109;21212;28766;31213;36497;8881;10238;46736;46547;19693;16852;22825;48883;13110;68251;47559;50372;15039;29779;19059;21043;37160;10997;10724;28517;6503	P10809	P10809	462	130	33	0.0	37103	CIPALDSLTPANEDQKIGIEIIKR	SIAKEGFEKISKGANPVEIR	16	9
6598	15867;26687	P10809	P10809	160	493	2	0.003579098067287	15867	KQSKPVTTPEE	KIMQSSSE	4	1
6998	18458	P10809	P10809	133	469	1	0.0168321104959	18458	EGFEKISKGANPVEIR	DQKIGIEIIKR	8	10
15672	6701;11683	P10809	P10809	180	516	2	0.0	6701	KGIIDPTKVVR	IAQVATISANGDKE	1	13
8146	24260;6688;6318;26982;32786;37725	P10809	P10809	462	125	6	0.0	24260	CIPALDSLTPANEDQKIGIEIIKR	SIAKEGFEKISKGANPVEIR	16	4
6162	29772;12384;47516;34257;31088;29747;55779	P10809	P10809	130	469	7	0.0	29772	SIAKEGFEKISK	IGIEIIKR	9	7
3700	15195;5258;22607	P10809	P10809	473	133	3	0.003579098067287	15195	TLKIPAMTIAK	SIAKEGFEKISKGANPVEIR	3	12
4747	28749;8313;20943;18853;6806;20177;21986;27942;50371;17999;8312;20593;24737;17343;50999;10782	P10809	P10809	473	130	16	0.0	28749	TLKIPAMTIAK	EGFEKISKGANPVEIRR	3	5
13874	66898	P10809	P10809	125	471	1	0.002905770029058	66898	SIAKEGFEK	TLKIPAMTIAK	4	1
7905	10095;19087;4587;58945;27752;26240;52506;23559;14470;7422;6861;11618;26643;30212;8771;5519;26764;27751;31207;22711	P10809	P10809	125	473	20	0.0	10095	TLKIPAMTIAK	SIAKEGFEKISK	3	4
9722	36185;16442	P10809	P10809	473	122	2	0.002905770029058	36185	TLKIPAMTIAK	SIAKEGFEK	3	1
10280	37719	P10809	P10809	196	551	1	0.006318207927053	37719	KGVITVK	EVVVTEIPKEEK	1	9
6053	27992;13019;51684;8335;12506;37371;27510;7329;36434;15267;8211;9300;6227;8676	P10809	P10809	125	481	14	0.0	27992	SIAKEGFEKISK	TLKIPAMTIAKNAGVEGSLIVEK	4	11
8176	18921;25204;62719;4325;26362;16400;36215;27989	P10809	P10809	160	516	8	0.0	18921	LKKQSKPVTTPEE	KGIIDPTKVVR	6	1
10148	9068;37075;40867	P10809	P10809	157	516	3	0.000691	9068	LKKQSKPVTTPEE	KGIIDPTK	3	1
7292	19607	P10809	P10809	160	522	1	0.015649107346264	19607	KQSKPVTTPEE	GIIDPTK	4	6
5400	38464;9989	P10809	P10809	523	160	2	0.003579098067287	38464	GIIDPTKVVR	LKKQSKPVTTPEE	7	6
11592	52360;49293;21219;38626;11071;8457	P10809	P10809	156	523	6	0.0	52360	GIIDPTKVVR	RGVMLAVDAVIAELKK	7	15
4816	20543;14047;52457;6523;8352;45246;47878	P10809	P10809	473	96	7	0.0	20543	TLKIPAMTIAK	NIGAKLVQDVANNTNEE	3	5
6564	17790;15775	P10809	P10809	91	473	2	0.005550686532866	17790	TLKIPAMTIAK	DKYKNIGAK	3	4
10520	13653;19586	P10809	P10809	473	89	2	0.000691	13653	TLKIPAMTIAK	SIDLKDKYK	3	7
10287	29560	P10809	P10809	473	87	1	0.006318207927053	29560	TLKIPAMTIAK	SIDLKDKYK	3	5
7967	24436	P10809	P10809	133	523	1	0.011464670102012	24436	ISKGANPVEIRR	GIIDPTKVVR	3	7
11735	37496;65887	P10809	P10809	473	82	2	0.000691	37496	TLKIPAMTIAK	DGVTVAKSI	3	7
12950	57416;3299	P10809	P10809	75	473	2	0.000691	57416	VTKDGVTVAK	TLKIPAMTIAK	3	3
7252	19990	P10809	P10809	125	523	1	0.015789473690789	19990	SIAKEGF	GIIDPTKVVR	4	7
10358	38533	P10809	P10809	473	72	1	0.006060606061183	38533	TLKIPAMTIAK	TVIIEQSWGSPKVTK	3	12
6745	16193	P10809	P10809	70	478	1	0.020533446241744	16193	TVIIEQSWGSPK	IPAMTIAK	10	5
6349	15136	P10809	P10809	67	478	1	0.025635767035685	15136	TVIIEQSWGSPK	IPAMTIAK	7	5
9484	19868;38725;3940;10294	P10809	P10809	473	58	4	0.000691	19868	TLKIPAMTIAK	DAVAVTMGPKGR	3	10
4880	8540;28921;40812;8747	P10809	P10809	133	551	4	0.000691	8540	ISKGANPVEIRR	EVVVTEIPKEEK	3	9
6408	14561	P10809	P10809	516	96	1	0.024294832213712	14561	KGIIDPTKVVR	NIGAKLVQDVANNTNEE	1	5
10349	44644;40419	P10809	P10809	125	551	2	0.000691	44644	SIAKEGFEK	EVVVTEIPKEEK	4	9
9907	35574	P10809	P10809	523	96	1	0.006635333150124	35574	GIIDPTKVVR	NIGAKLVQDVANNTNEEAGDGTTTATVLAR	7	5
14724	60855	P10809	P10809	75	516	1	0.002067183462532	60855	VTKDGVTVAK	KGIIDPTKVVR	3	1
10623	35359	P10809	P10809	473	31	1	0.005550686532866	35359	TLKIPAMTIAK	DVKFGA	3	3
8355	25149	P10809	P10809	75	523	1	0.009427121105149	25149	VTKDGVTVAK	GIIDPTKVVR	3	7
7168	19800;28836;9517;41580;39149;6541;24724;30326;15112	P10809	P10809	58	516	9	0.0	19800	ALMLQGVDLLADAVAVTMGPKGR	KGIIDPTK	21	1
4970	26975;8786;23333;27032	P10809	P10809	91	551	4	0.0	26975	DKYKNIGAK	EIPKEEK	4	4
5928	12547	P10809	P10809	91	554	1	0.033605090494731	12547	KNIGAK	TTAEVVVTEIPKEEKDPGMGAMGGMGGGMGGGMF	1	15
8138	24166;76529	P10809	P10809	551	87	2	0.000691	24166	EVVVTEIPKEEK	SIDLKDKYKNIGAK	9	5
12817	25534	P10809	P10809	523	58	1	0.003307607497244	25534	GIIDPTKVVR	ALMLQGVDLLADAVAVTMGPKGR	7	21
7897	22657	P10809	P10809	554	89	1	0.012322715651709	22657	KDPGMGAMGGMGGGMGGGMF	SIDLKDKYK	1	7
7070	41282;17874	P10809	P10809	87	554	2	0.003074558032283	41282	KDPGMGAMGGMGGGMGGGMF	SIDLKDKYK	1	5
9043	30196	P10809	P10809	551	82	1	0.007920286154318	30196	EVVVTEIPKEEK	DGVTVAKSI	9	7
6948	17895	P10809	P10809	75	551	1	0.017626827179278	17895	VTKDGVTVAK	EVVVTEIPKEEK	3	9
12564	55083	P10809	P10809	58	551	1	0.003307607497244	55083	DAVAVTMGPKGR	EVVVTEIPKEEK	10	9
10116	38803	P10809	P10809	28	522	1	0.006635333150124	38803	AKDVK	GIIDPTKVVR	2	6
11734	36950	Q9BWS9	Q9BWS9	359	362	1	0.004593175853018	36950	HVVFYPTLK	SLQVR	7	1
14908	9366	Q9BWS9	Q9BWS9	93	97	1	0.002067183462532	9366	DRHFAGDVLGYVTPWNSHGYD	VTKVFGSK	20	3
8940	30717	Q9BWS9	Q9BWS9	90	97	1	0.007944389278054	30717	DRHFAGDVLGYVTPWNSHGYD	VTKVFGSK	17	3
14746	6172	Q9BWS9	Q9BWS9	43	71	1	0.002067183462532	6172	SQFSDKPVQDR	SYCSAKAR	6	6
9502	34563	Q9BWS9	Q9BWS9	43	326	1	0.006903876794477	34563	KSQFSDKPVQDR	YIQTLKDHRPR	7	6
8723	29270	O00299	O00299	13	49	1	0.007944389278054	29270	VKAGSDGAK	NVTTVDTKRR	2	8
9119	31922;8064	O76031	O76031	82	80	2	0.002726033621081	31922	SASEGSSK	DGNKK	1	4
9345	31813	O76031	O76031	287	283	1	0.00705513457225	31813	SNILLLGPTGSGK	RGGEVLDSSHDDIKLEK	1	14
11481	32522	O76031	O76031	513	508	1	0.004708097928437	32522	TLVQILTEPR	LPVVVPLHSLDEK	1	9
15574	16562	O76031	O76031	178	171	1	0.001116071428571	16562	DKYVVGQSFAKK	KIYNYL	2	1
7755	22364;7626	O76031	O76031	89	80	2	0.001116071428571	22364	SASEGSSKK	DGNKK	8	4
5120	9675	O76031	O76031	608	598	1	0.04653781200638	9675	APTKESSEEEY	DKEVVEGKKEPGYIR	4	9
6509	15199	O76031	O76031	365	420	1	0.022434565861238	15199	IGSVPGIHQLR	VASGAF	3	3
7468	18855	O76031	O76031	437	269	1	0.014975413506482	18855	KYLGFGTPSNLGK	KRGGE	1	1
13520	62700	Q9UJS0	Q9UJS0	235	245	1	0.002905770029058	62700	KIYSTLAGTR	KDVEVTKEEFVLAAQK	1	1
8240	16215	Q9Y2B0	Q9Y2B0	162	160	1	0.010314224037419	16215	KLCSK	EADNVKD	1	6
8327	26727	Q8WUR7	Q8WUR7	115	109	1	0.009633911370906	26727	KSDVVLDKGGK	YLSKVLELR	1	4
12446	29313;45960	Q9Y2R0	Q9Y2R0	26	29	2	0.000691	29313	IDPTR	EKLTPEQLHSMR	4	2
10578	40146;49117	Q9Y2R0	Q9Y2R0	26	31	2	0.002067183462532	40146	IDPTREK	LTPEQLHSMR	4	2
8141	25520	P23528	P23528	148	144	1	0.011420413992862	25520	CTLAEK	LTGIKHELQANCYEEVKDR	2	17
11392	45906	P21964	P21964	177	179	1	0.004708097928437	45906	VTLVVGASQDIIPQLKK	KYDVDTLDMVFLDHWKDR	16	1
10091	38588	P21964	P21964	98	95	1	0.006635333150124	38588	GKIVDAVIQEHQPSVL	AMNVGDKK	2	7
4691	7675;10557	P21964	P21964	163	159	2	0.000691	7675	VTLVVGASQDIIPQLK	MVDFAGVKDK	2	8
8054	23735;5808	P21964	P21964	263	259	2	0.000691	23735	KGPGSEAGP	EYREVVDGLEKAIY	1	11
10447	11125	P21964	P21964	267	259	1	0.005550686532866	11125	GPGSEAGP	REVVDGLEKAIYK	4	9
6525	15231	P21964	P21964	214	259	1	0.022259205337217	15231	GTVLLADNVICPGAPDFLAHVR	KAIYKGPGSE	2	1
11964	8075;7090	P21964	P21964	263	214	2	0.000691	8075	GTVLLADNVICPGAPDFLAHVR	KAIYKGPGSE	2	5
3459	28407;4785;5980;7213	P21964	P21964	263	212	4	0.0	28407	KAIYKGPGSEAGP	KGTVLLADNVICPGAPDFLAHVR	5	1
5967	13244	Q9NZJ6	Q9NZJ6	341	135	1	0.033519553090982	13244	HPASAE	TIPNHQPGK	4	1
10301	7315	Q8NI60	Q8NI60	243	246	1	0.006318207927053	7315	SEDPSGK	KAVLGSSPFLSEANAER	5	1
6074	13129	Q8NI60	Q8NI60	315	310	1	0.03188929002848	13129	TLNNDLGPNWR	VRQSADFMPLKQMMK	1	11
2867	3445;5762;16803;10228	O75208	O75208	70	65	4	0.003307607497244	3445	EKPDPESSHSPPRYT	SSDEQKQQPPNSFSQQHSETQGA	2	20
5758	11757	O75208	O75208	70	57	1	0.036643026026005	11757	EKPDPESSHSPPRYT	DEQKQQPPNSFSQQHSETQGA	2	10
5594	11070;51397	O75208	O75208	83	70	2	0.002905770029058	11070	YTDQGGEEEEDYESEEQLQHR	SQQHSETQGAEKPDPESSHSPPR	2	12
3370	4609;10523;9513	O75208	O75208	70	51	3	0.002905770029058	4609	EKPDPESSHSPPRYT	DEQKQQPPNSFSQQHSETQGA	2	4
2112	2204;8952	O75208	O75208	93	70	2	0.029929221450758	2204	YTDQGGEEEEDYESEEQLQHR	SSDEQKQQPPNSFSQQHSETQGAEKPDPESSHSPPR	12	25
8533	25934;60575;28110	Q9ULV4	Q9ULV4	389	394	3	0.000691	25934	HGYIPGK	NADPILISLK	3	8
12554	46734	Q9ULV4	Q9ULV4	389	398	1	0.003307607497244	46734	DPILISLK	HGYIPGKNR	6	7
7293	20198	Q14061	Q14061	18	14	1	0.015649107346264	20198	KPLKPCCACPETK	PGLVDSNPAPPESQEK	1	13
5051	9457;6918	Q14061	Q14061	21	14	2	0.00253164556962	9457	KPLKPCCACPETK	DSNPAPPESQEK	4	9
10268	22894	Q5RI15	Q5RI15	111	104	1	0.006521122767791	22894	KHNGSSSN	ILYEGTHLDPER	1	6
11817	10688	P10606	P10606	71	73	1	0.004593175853018	10688	NVLAPKGASGTR	APKGASGTR	9	8
6468	14898	P10606	P10606	62	57	1	0.023361587773413	14898	PYNVLAPK	IMLAAKKGLD	2	7
11759	53512;39102;47667;48605	P10606	P10606	62	56	4	0.0	53512	GLDPYNVLAPK	EIMLAAKK	5	7
9837	32207	P10606	P10606	71	62	1	0.006747638328205	32207	GASGTREDPNLVPSISNKR	KGLDPYNVLAPK	3	6
5624	11079	P10606	P10606	45	56	1	0.038753651434469	11079	SMASGGGVPTDEEQATGLER	EIMLAAKK	16	7
7128	18152;18151	P10606	P10606	57	68	2	0.01607647187443	18152	KGLDPY	NVLAPKGASGTREDPNLVPSISNK	1	6
5262	10229;20155;27433	P10606	P10606	121	107	3	0.002905770029058	10229	KLVPQQLAH	FWLHKGEAQR	1	5
10317	38079	P10606	P10606	68	82	1	0.006318207927053	38079	KGLDPYNVLAPKGASGTRE	DPNLVPSISNKR	12	7
5178	4221;10385;12409;18185;9902	P10606	P10606	86	68	5	0.000691	4221	EDPNLVPSISNKR	KGLDPYNVLAPKGASGTR	12	12
12098	15540	P10606	P10606	86	62	1	0.004593175853018	15540	GASGTREDPNLVPSISNKR	KGLDPYNVLAPK	18	6
13797	16102	P10606	P10606	57	86	1	0.002905770029058	16102	KGLDPYNVLAPK	GASGTREDPNLVPSISNKR	1	18
9842	34956	P15954	P15954	25	34	1	0.006747638328205	34956	SHYEEGPGKNLPFSV	ENKWSLLAK	9	3
6526	15169	P15954	P15954	25	36	1	0.022259205337217	15169	SHYEEGPGKNLPFSVENK	WSLLAK	9	2
9538	34779;36863	O14548	O14548	65	69	2	0.002905770029058	34779	NKVPELQKF	FQKADGVPVYL	8	3
12790	58731	O14548	O14548	54	59	1	0.003307607497244	58731	LTSDSTVYDYAGK	NKVPELQK	10	2
7132	19154	P31327	P31327	786	624	1	0.01607647187443	19154	FHGTSSR	KSVTGWKE	6	1
16043	35255	P23786	P23786	224	228	1	0.000691	35255	LFNSTR	LPKPSRDELFTDDKAR	5	3
10961	42878	P23786	P23786	223	228	1	0.005550686532866	42878	LFNSTR	LPKPSRDELFTDDKAR	4	3
10494	41539	P23786	P23786	224	230	1	0.005550686532866	41539	LFNSTRLPK	PSRDELF	5	2
8079	23868	P23786	P23786	69	508	1	0.011464670102012	23868	YLSAQKPLLNDGQFR	TETIRPASVYTK	6	10
7921	22939;22746	P23786	P23786	69	510	2	0.002726033621081	22939	TETIRPASVYTKR	YLSAQKPLLNDGQFR	12	6
6769	16429	P23786	P23786	64	509	1	0.020343293080314	16429	YLSAQKPLLNDGQFR	TETIRPASVYTK	1	11
6834	23869;17576	P23786	P23786	69	509	2	0.004593175853018	23869	YLSAQKPLLNDGQFR	TETIRPASVYTK	6	11
14552	26516	P14406	P14406	31	33	1	0.00253164556962	26516	NKVPEKQK	QKLFQEDDEIPLYLKGGVADALLYR	6	2
13569	14116	P00167	P00167	19	10	1	0.002905770029058	14116	EIQKHNHSK	DEAVKYYTLE	4	5
13242	28982	O43169	O43169	35	30	1	0.003074558032283	28982	NSLKELWLVIHGR	LEEVAKR	4	6
8986	29408	P99999	P99999	100	89	1	0.007944389278054	29408	DLIAYLKK	KEERA	7	1
5370	10655	O94760	O94760	91	157	1	0.043271063696149	10655	TALITR	ILADTFK	5	5
8883	8710;28737	Q16698	Q16698	60	49	2	0.001116071428571	8710	AMLPPNSFQGKVAFITGGGTGLGK	FFSPLQKAMLPPNSFQGK	11	7
6941	12970;11866	Q16698	Q16698	110	97	2	0.003307607497244	12970	EQISSQTGNKVHAIQC	DVLKATA	10	4
11624	58894;18508;54853;36549;47437	Q16698	Q16698	73	92	5	0.0	58894	KMDVLK	GKGMTTL	1	2
14668	60590	Q16698	Q16698	107	127	1	0.002067183462532	60590	ATAEQISSQTGNK	VHAIQCDVRDPDMVQNTVSELIK	10	17
5781	5619;12410;14614	Q16698	Q16698	133	110	3	0.0	5619	EQISSQTGNKVHAIQC	ELIKVAGHPNIVINNAAGNFISPTER	10	4
5603	10801	Q16698	Q16698	97	127	1	0.039471125824616	10801	KMDVLKATAEQISSQTGNK	VHAIQCDVRDPDMVQNTVSELIK	6	17
8787	28108	Q16698	Q16698	244	92	1	0.007944389278054	28108	FNVIQPGPIKTK	KMDVLK	10	1
5551	22645;35259;20059;10696;13087;16055;19664	Q16698	Q16698	92	246	7	0.000691	22645	FNVIQPGPIKTKGAFSR	KMDVLK	12	1
7150	19064;34311;23592;46655	Q16698	Q16698	73	244	4	0.0	19064	VAFITGGGTGLGKGMTTLLSSLGAQCVIASR	FNVIQPGPIKTK	13	10
10542	22901;3833;10802;16541	Q16698	Q16698	246	73	4	0.000691	22901	VAFITGGGTGLGKGMTTLLSSLGAQCVIASR	TKGAFSR	13	2
11306	45341	Q16698	Q16698	244	65	1	0.004708097928437	45341	FNVIQPGPIKTKGAFSR	VAFITGGGTGLGKGMTTLLSSLGAQCVIASR	10	5
11705	11348;36739	Q16698	Q16698	244	49	2	0.000691	11348	FNVIQPGPIKTK	FFSPLQKAMLPPNSFQGK	10	7
4926	14452;31205;8646;44662;8538	Q16698	Q16698	246	49	5	0.000691	14452	FNVIQPGPIKTKGAFSR	FFSPLQKAMLPPNSFQGK	12	7
9196	30778	Q16698	Q16698	246	42	1	0.007520746890041	30778	FNVIQPGPIKTKGAFSR	ALQSKFFSPLQK	12	5
10306	12363	Q16698	Q16698	244	36	1	0.006318207927053	12363	FNVIQPGPIKTK	QNTEALQSK	10	3
10229	39990;37672	Q16698	Q16698	92	333	2	0.002726033621081	39990	KMDVLK	KTKGS	1	3
7175	7398;20440	P51659	P51659	301	275	2	0.003307607497244	7398	ESTGSIIEVLSKI	KICDFENASKPQSIQ	12	1
10835	5617	P51649	P51649	387	391	1	0.005550686532866	5617	VGNGFEEGTTQGPLINEKAV	EKVEKQVN	18	2
7359	19622	P51649	P51649	288	299	1	0.015517623592995	19622	ISFTGSTTTGK	ILLHHAANSVK	9	9
6491	14718	P51649	P51649	391	402	1	0.023014721139954	14718	AVEKVEKQVN	DAVSKGATVVTGGKR	4	5
12347	53088	P51659	P51659	46	52	1	0.003579098067287	53088	LGGDFKGVGK	GSLAADKVVEE	6	2
9222	30934;39377	P51659	P51659	57	50	2	0.002726033621081	30934	DKVVE	DLGGDFKGVGKGSLAA	2	11
10211	44288;72889;36366	P51659	P51659	46	57	3	0.000691	44288	GALVVVNDLGGDFKGVGK	GSLAADKVVEEIRR	14	7
9708	5434	P51659	P51659	398	415	1	0.006747638328205	5434	SMMGGGLAEIPGLSINFAK	VLHGEQYLELYKPLPR	14	12
6632	15622	P51659	P51659	528	565	1	0.021410579355584	15622	AGFDKPILHGL	FAKPVYPGQTL	5	3
6141	13284	P00367	P00367	390	386	1	0.030461972982853	13284	TKSNAPR	EADCDILIPAASEKQL	2	14
9280	31269	P00367	P00367	363	367	1	0.007268951196262	31269	DFKLQHGSILGFPKAK	PYEGSILEA	14	2
4955	8314	P00367	P00367	187	193	1	0.049674418642233	8314	AGVKINPK	NYTDNELEK	4	2
9429	32615;32320;36310;46794;38524	P00367	P00367	370	363	5	0.0	32615	DFKLQHGSILGFPKAK	PYEGSIL	14	5
13183	17536;56356	P00367	P00367	501	508	2	0.000691	17536	ISGASEK	DIVHSGLAYTMER	5	5
7451	4295	P00367	P00367	166	157	1	0.014975413506482	4295	ALASLMTYK	GGIRYSTDVSVDEVK	4	10
11314	21429	P00367	P00367	357	346	1	0.004708097928437	21429	LQHGSILGFPK	CIAVGESDGSIWNPDGIDPKELEDFK	5	20
10903	22150	P00367	P00367	117	128	1	0.005550686532866	22150	IIKPCNHVLSLSFPIR	DDGSWEVIEGYR	10	4
5678	11907	P00367	P00367	352	363	1	0.037935080193586	11907	KLQHGSILGF	PKAKPY	1	2
10737	13744	P00367	P00367	171	183	1	0.005550686532866	13744	KCAVVDVPF	GGAKAGVK	1	4
7099	17812	P00367	P00367	527	545	1	0.01607647187443	17812	TAMKYNLGLDLR	TAAYVNAIEKVFKVYNEAGVTFT	4	10
6560	64607;37138;16100;20866	P00367	P00367	527	548	4	0.000691	64607	TAMKYNLGLDLR	VFKVYNE	4	3
9996	36140	P00367	P00367	391	415	1	0.006635333150124	36140	QLTKSNAPR	KIFLER	5	1
8968	15072;11189;68325;6423;34123;14726;5058;24123	P00367	P00367	187	162	8	0.0	15072	DEVKALASLMTYK	AGVKINPK	4	4
15467	15998	P00367	P00367	363	326	1	0.001116071428571	15998	DFKLQHGSILGFPKAKPYE	FGAKCIAVGE	14	4
13127	58165;64267	P00367	P00367	162	68	2	0.000691	58165	VKALASLMTYK	DDPNFFKMVE	2	7
7873	22581	P00367	P00367	162	54	1	0.012379642370931	22581	YSTDVSVDEVKAL	SEAVADREDDPNFFK	11	1
15426	4723	P00367	P00367	187	54	1	0.001116071428571	4723	AGVKINPK	SEAVADREDDPNFFK	4	1
9218	11379;12738;46009;31152	P00367	P00367	54	191	4	0.000691	11379	AGVKINPKNY	SEAVADREDDPNFFK	8	1
14798	49686;20937	P00367	P00367	346	503	2	0.000691	49686	NPDGIDPKELEDF	ISGASEKDIVHSGLAY	8	7
5614	10985	P00367	P00367	352	187	1	0.038918077469547	10985	KLQHGSIL	AGVKINPKNY	1	4
6175	51052;13605;13799	P00367	P00367	390	54	3	0.000691	51052	QLTKSNAPR	SEAVADREDDPNFF	4	1
6499	28458;15047;22268;27600	P00367	P00367	415	68	4	0.001116071428571	28458	IIAEGANGPTTPEADKIF	KMVEGFF	16	1
7119	44375;3926	P00367	P00367	415	54	2	0.001116071428571	44375	IIAEGANGPTTPEADKIF	SEAVADREDDPNFFK	16	1
11976	12904	P00367	P00367	390	384	1	0.004593175853018	12904	QLTKSNAPR	IPAASEK	4	5
5982	13331;24524	P00367	P00367	211	200	2	0.004708097928437	13331	FTMELAKK	NYTDNELEKITRR	7	9
9397	53976;24908;7984;7104;7028;23049;32977;15964;28574;18554	P00367	P00367	390	415	10	0.0	53976	DILIPAASEKQLTKSNAPR	DKIFLER	14	2
7347	24168;73587;4593;19540;26796;10235;12663;74341	P00367	P00367	352	191	8	0.0	24168	KLQHGSIL	AGVKINPKNY	1	8
9530	34745	P49448	P49448	508	501	1	0.006903876794477	34745	DIVHSALAYTMER	FGKHGGTIPIVPTAEFQDSISGASEK	5	24
13645	65373	P49448	P49448	98	87	1	0.002905770029058	65373	TQESEEQKR	GASIVEDKLVKDLR	8	11
2736	13569;14571;3425	Q96HY7	Q96HY7	185	182	3	0.003579098067287	13569	FSTVKR	DHFLATK	2	6
15673	30955	Q96HY7	Q96HY7	554	549	1	0.001116071428571	30955	THVQSR	SVEVPRELQMHSHLLK	1	12
9320	31649	Q96HY7	Q96HY7	300	267	1	0.00705513457225	31649	EAVNPVAVGKTR	DVLSHLTSSV	10	8
16647	20773	Q7L2E3	Q7L2E3	73	71	1	0.000691	20773	KLVYVHTNGPK	ALGISHAKD	1	8
11675	16503	Q7L2E3	Q7L2E3	697	699	1	0.004593175853018	16503	LQEALGMHESK	YLILPVHSNIPMMDQK	10	1
13427	47196	Q7L2E3	Q7L2E3	76	71	1	0.002905770029058	47196	LVYVHTNGPK	ALGISHAKDK	3	8
12771	26176	Q7L2E3	Q7L2E3	68	73	1	0.003307607497244	26176	ALGISHAK	DKLVYVHTNGPK	5	2
12303	52761	Q7L2E3	Q7L2E3	616	622	1	0.003892427459306	52761	VPGFMYPVK	EHYLEDILAK	6	3
5456	7868;11846;38371;23809;10935	Q7L2E3	Q7L2E3	838	830	5	0.0	7868	FLSKAVDSPNIK	KTAVE	4	1
13222	35903;70430	Q7L2E3	Q7L2E3	261	270	2	0.000691	35903	VIQIATSSSTAK	NLMQFHTVGTK	10	7
6943	17237	Q7L2E3	Q7L2E3	260	270	1	0.017626827179278	17237	VIQIATSSSTAK	NLMQFHTVGTK	9	7
6055	8600	Q7L2E3	Q7L2E3	400	388	1	0.03188929002848	8600	PITGKPYVPLLE	LQSDDILPLGKDSGPLSD	5	11
9599	32004	Q7L2E3	Q7L2E3	138	122	1	0.006903876794477	32004	NELFDAAKYR	QAAAAACQLFKGWGLLGPR	8	11
8750	29440	Q9UBX3	Q9UBX3	169	168	1	0.007944389278054	29440	LFSGATMASSR	LFSGATMASSR	10	9
12726	53825	Q9UBX3	Q9UBX3	234	231	1	0.003307607497244	53825	EYQGVFHCAVETAK	LMNSKG	2	5
7700	21542	Q9UBX3	Q9UBX3	230	234	1	0.013470319639726	21542	LMNSK	GEYQGVFHCAVETAK	4	3
13823	33709	P09622	P09622	420	416	1	0.002905770029058	33709	VGKFPFAANSR	EEGIEYK	3	6
6105	13494;18485;31898	P09622	P09622	128	122	3	0.002905770029058	13494	STAVK	DKMMEQK	1	2
4320	6992;11494	P09622	P09622	153	159	2	0.011464670102012	6992	VVHVNGYGK	ITGKNQVTATKADGGTQVIDTK	7	4
5293	10225	P09622	P09622	283	276	1	0.044659825191942	10225	VTGATKK	FKLNTK	6	5
10061	20230;22904;42610;27626;12694;36561	P09622	P09622	267	259	6	0.0	20230	ILQKQGFK	ISKNFQR	4	3
7963	22724	P09622	P09622	166	157	1	0.011464670102012	22724	NQVTATKADGGTQVIDTK	VVHVNGYGKITGK	7	11
10114	17369	P09622	P09622	267	276	1	0.006635333150124	17369	ILQKQGFK	FKLNTK	4	5
8012	22880	P09622	P09622	132	122	1	0.011464670102012	22880	STAVKALTGGIAHLFK	LNLDKMME	5	5
15845	11020	P09622	P09622	153	143	1	0.000691	11020	VVHVNGYGK	ALTGGIAHLFKQNK	7	11
5375	10244	P09622	P09622	98	108	1	0.043271063696149	10244	ALLNNSHYYHMAHGK	DFASR	9	4
8803	28261	P09622	P09622	146	135	1	0.007944389278054	28261	QNKVVHVNGYGK	ALTGGIAHLFK	3	3
4821	8293;3939	P09622	P09622	171	159	2	0.004593175853018	8293	ADGGTQVIDTK	ITGKNQVTATK	5	4
12644	55226	P09622	P09622	132	146	1	0.003307607497244	55226	STAVKAL	KQNKVVHVNGY	5	4
9361	31193	P09622	P09622	176	159	1	0.00705513457225	31193	ADGGTQVIDTK	GKITGKNQVTATK	10	6
15397	7302	P09622	P09622	104	122	1	0.001116071428571	7302	ALLNNSHYYHMAHGKDFASR	LNLDKMMEQK	15	5
6030	13521	P09622	P09622	135	153	1	0.03223223224985	13521	ALTGGIAHLFK	QNKVVHVNGYGK	3	10
819	10681;56437;44651;891	P09622	P09622	159	177	4	0.000691	10681	ITGKNQVTATK	ADGGTQVIDTKNILIATGSE	4	11
12621	55467	P09622	P09622	445	417	1	0.003307607497244	55467	ILGQKSTDR	YKVGKFPFAANSR	5	2
12357	35797;51767	P09622	P09622	320	277	2	0.000691	35797	RPFTKNLGLEE	LNTKVTGATK	5	4
11028	37837	P09622	P09622	215	273	1	0.005550686532866	37837	KMVVIGAGVIGVE	FKLNTK	1	2
11097	43495	P09622	P09622	283	211	1	0.005550686532866	43495	VTGATKK	KVPEK	6	1
13011	40803	P09622	P09622	210	127	1	0.003074558032283	40803	DTIVSSTGALSLKKVPEK	QKSTAVK	13	2
13677	28296	P09622	P09622	166	45	1	0.002905770029058	28296	ITGKNQVTATKADGGTQVIDTK	ADQPIDADVTVIGSGPGGY	11	10
11584	37896;25778;29401	P09622	P09622	420	259	3	0.000691	37896	VGKFPFAANSR	ISKNFQR	3	3
7933	7034;22735;31538	P09622	P09622	267	104	3	0.0	7034	ILQKQGFK	ALLNNSHYYHMAHGKDFASR	4	15
5700	10604;42189;4220;48096;16652;13722	P09622	P09622	430	267	6	0.0	10604	AKTNADTDGMVK	ILQKQGFKFK	2	4
10127	36971;54403;54783;9510;14911	P09622	P09622	320	155	5	0.0	36971	RPFTKNLGLEE	QNKVVHVNGYGKITGK	5	12
9691	4959;33956	P09622	P09622	166	346	2	0.002726033621081	4959	ITGKNQVTATKADGGTQVIDTK	FQTKIPNIYAIGDVVAGPMLAHK	11	4
8059	50038;50444;35938;9523;4936;22447;15373	P09622	P09622	159	346	7	0.0	50038	FQTKIPNIYAIG	ITGKNQVTATK	4	4
16622	19043	P09622	P09622	72	320	1	0.000691	19043	TVCIEKNETLGGTCLNVGCIPSK	RPFTKNLGLEELGIELDPR	6	5
5673	20629;16629;13963;9219;64948;45661;8192;10887;20210;8552;62106;6186	P09622	P09622	430	132	12	0.0	20629	AKTNA	STAVKALTGGIAHLFK	2	5
7777	22350	P09622	P09622	135	435	1	0.012379642370931	22350	ALTGGIAHLFKQNK	TNADTDGMVKILGQK	3	5
10295	6119;36583;16597;50970;1904	P09622	P09622	430	104	5	0.0	6119	AKTNADTDGMVK	HMAHGKDF	2	6
7109	18744	P09622	P09622	72	427	1	0.01607647187443	18744	TVCIEKNETLGGTCLNVGCIPSK	EEGIEYKVGKFPFAANSR	6	17
5476	10524	Q96EY1	Q96EY1	111	107	1	0.041040462452794	10524	IKKAYYQLAK	NASQKE	3	5
11526	24666;52564	Q96EY1	Q96EY1	324	330	2	0.001116071428571	24666	MPVGKR	EIFITFR	5	5
10671	14328	Q96EY1	Q96EY1	385	414	1	0.005550686532866	14328	AQGLYETINVTIPPGTQTDQKIR	IRVPKR	21	5
5644	11761	P33316	P33316	155	179	1	0.03862660946469	11761	AVVKT	SGLAAKHFI	4	6
5300	10345;7827	P33316	P33316	155	251	2	0.004593175853018	10345	AVVKT	DTERGSGGFGSTGKN	4	14
3988	29854;5911	P33316	P33316	102	251	2	0.003579098067287	29854	AGGSPAPGPETPAISPSKR	DDTERGSGGFGSTGKN	18	15
15173	73832	P55084	P55084	72	70	1	0.001116071428571	73832	KDLMPHDLAR	TPFLLSGTSY	1	9
10133	36992	P55084	P55084	293	291	1	0.006635333150124	36992	KPAFIKPY	EQMAKL	1	5
6568	10459;25331	P55084	P55084	44	41	2	0.0	10459	KTLAKPNIR	AAPAVQTKTK	1	8
10587	14025;20535;11251;17502	P55084	P55084	40	43	4	0.000691	14025	AAPAVQTK	TKKTLAKPNIR	7	2
2286	2719;9556	P55084	P55084	348	344	2	0.024294832213712	2719	PKDQLLLGPTYATPKVLEK	FMYVSQD	2	5
3892	5669;9331;21354;6812;3790;42185;19955;11775;4456;50681	P55084	P55084	40	44	10	0.0	5669	AAPAVQTK	TKKTLAKPNIR	7	3
8792	27931	P55084	P55084	250	254	1	0.007944389278054	27931	SHSLAK	KAQDEGLLSDVVPF	3	1
12410	24815	P55084	P55084	361	365	1	0.003579098067287	24815	DQLLLGPTYATPKVL	EKAGLTMN	13	2
16760	30446	P55084	P55084	272	277	1	0.000691	30446	GLLSDVVPFKVPGKD	TVTKDNGIRPSSLE	14	4
6645	22464;11442	P55084	P55084	298	291	2	0.004708097928437	22464	PAFIKPYGTVTAANSSFLT	EQMAKLK	5	5
3497	24268;4867;2327;6870	P55084	P55084	40	48	4	0.002067183462532	24268	TLAKPNIR	AAPAVQTK	4	7
7560	20769	P55084	P55084	357	365	1	0.014214801449007	20769	DQLLLGPTYATPK	VLEKAGLTMN	9	4
7026	2737	P55084	P55084	361	369	1	0.0168321104959	2737	DQLLLGPTYATPKVLEK	AGLTMN	13	4
6151	13476	P55084	P55084	302	293	1	0.030119264215484	13476	PYGTVTAANSSFLT	EQMAKLKPAFIK	4	7
11318	29727;14371;4996;22570	P55084	P55084	268	277	4	0.0	29727	KAQDEGLLSDVVPFKVPGK	DTVTKDNGIRPSSLEQMAK	15	5
8061	23731	P55084	P55084	304	293	1	0.011464670102012	23731	PYGTVTAANSSFLT	EQMAKLKPAFIK	6	7
11012	49400;43118	P55084	P55084	356	344	2	0.002067183462532	49400	DQLLLGPTYATPK	AYLRDFMYVSQDPK	8	10
5595	61587;11509;55904	P55084	P55084	201	188	3	0.000691	61587	LSLISKFR	KLMLDLNKAK	6	8
4227	6562;15365	P55084	P55084	361	344	2	0.006903876794477	6562	PKDQLLLGPTYATPKVLE	FMYVSQD	15	5
7330	20447	P55084	P55084	272	254	1	0.015517623592995	20447	DVVPFKVPGKDTVTK	SHSLAKKAQDEGLLS	10	7
14491	25618	P55084	P55084	253	272	1	0.002726033621081	25618	SHSLAKK	DVVPFKVPGKDTVTK	6	10
5618	11082;48812;38427	P55084	P55084	253	276	3	0.000691	11082	DEYALRSHSLAKKAQ	DTVTK	12	4
10660	10466;36994	P55084	P55084	277	253	2	0.000691	10466	KVPGKDTVTKDNGIRPSSL	SHSLAKK	10	6
3643	5134;5606	P55084	P55084	447	474	2	0.002726033621081	5134	LRKEGGQYGLVAACAAGGQGHAMIV	EAYPK	3	5
8233	25020;35171	P55084	P55084	361	408	2	0.003074558032283	25020	DQLLLGPTYATPKVL	KTKVGLPPLEK	13	3
4429	19893;18186;7313;8982;17955	P55084	P55084	447	332	5	0.000691	19893	KEGGQYGLVAACAAGGQGHAMIVE	ALAMGYKPK	1	7
7231	27349;42701;60921;18335;45340;19981	P55084	P55084	72	188	6	0.0	27349	DLNKAK	KDLMPHDL	4	1
7566	4692;17520	P55084	P55084	71	188	2	0.004593175853018	4692	TPFLLSGTSYK	DLNKAK	10	4
8974	29578	P55084	P55084	72	190	1	0.007944389278054	29578	TPFLLSGTSYKDLMPHDLAR	AKSMGQR	11	2
10560	71566;20604;68657;24138;40117	P55084	P55084	201	72	5	0.0	71566	KDLMPHDL	LSLISKF	1	6
11005	17843;64230	P55084	P55084	71	201	2	0.001116071428571	17843	DGVRTPFLLSGTSYK	LSLISKFR	14	6
7571	5044;13303	P55084	P55084	474	332	2	0.003307607497244	5044	EGGQYGLVAACAAGGQGHAMIVEAYPK	ALAMGYKPK	27	7
9465	3777;18286;35719	P55084	P55084	447	254	3	0.000691	3777	KEGGQYGLVAACAAGGQGHAMIVE	KAQDE	1	1
7708	13004;9292	P55084	P55084	71	268	2	0.002726033621081	13004	DGVRTPFLLSGTSYK	DVVPFKVPGK	14	6
8827	37294;5438	P55084	P55084	272	72	2	0.002905770029058	37294	TPFLLSGTSYKDLMPHDLAR	KAQDEGLLSDVVPFKVPGKDTVTK	11	19
15047	9159	P55084	P55084	40	254	1	0.001116071428571	9159	AAPAVQTK	KAQDEGLLSDVVPF	7	1
3353	4583;20232;18494	P55084	P55084	40	325	3	0.003579098067287	4583	AAPAVQTK	EEKALAMGYKPK	7	3
13794	9128;9083	P55084	P55084	40	332	2	0.000691	9128	AAPAVQTK	ALAMGYKPK	7	7
8982	9076;11636	P55084	P55084	40	361	2	0.002905770029058	9076	AAPAVQTK	ATPKVLEK	7	4
9236	58995;31223	P55084	P55084	40	408	2	0.000691	58995	AAPAVQTK	TKVGLPPLEK	7	2
7217	19721;11612;24213;8969	P55084	P55084	40	416	4	0.000691	19721	AAPAVQTK	TKVGLPPLEKF	7	10
5945	1751;21133;1608;60165;20970;20105;7191;3268;8203;23210;4323;12322	P55084	P55084	40	447	12	0.0	1751	AAPAVQTK	KEGGQYGLVAACAAGGQGHAMIV	7	1
7597	4138	P55084	P55084	48	474	1	0.014214801449007	4138	KTLAKPNIR	EGGQYGLVAACAAGGQGHAMIVEAYPK	5	27
7840	6360;44478;16240;4453;10368	P55084	P55084	44	474	5	0.0	6360	EGGQYGLVAACAAGGQGHAMIVEAYPK	TKKTLAKPNIR	27	3
3907	5569;51207	P55084	P55084	474	43	2	0.00253164556962	5569	EGGQYGLVAACAAGGQGHAMIVEAYPK	TKKTLAKPNIR	27	2
5324	10065;15581;20987;4225	P55084	P55084	40	474	4	0.001116071428571	10065	AAPAVQTK	KEGGQYGLVAACAAGGQGHAMIVEAYPK	7	28
5405	10757	Q96DC8	Q96DC8	239	244	1	0.04293655360092	10757	KIASLSR	IASLSR	1	5
10825	41924	Q96DC8	Q96DC8	299	293	1	0.005550686532866	41924	PVWSHEPV	DGQEGITAFLQKRK	4	12
14461	21741	Q96DC8	Q96DC8	239	295	1	0.002726033621081	21741	KIASLSRPVVSLGK	KPVWSHEPV	1	1
14725	47809	P30084	P30084	273	269	1	0.002067183462532	47809	KEGMTAFVEKR	KLFYSTFATDDR	1	9
13938	65596	P30084	P30084	204	194	1	0.002905770029058	65596	ISAQDAKQAGLVSK	SLAMEMVLTGDR	7	9
7540	10414;53087	P30084	P30084	92	56	2	0.002726033621081	10414	DKAFAAGA	NNTVGLIQLNRPKALNALC	2	13
3146	8040;4173;34070	P30084	P30084	284	228	3	0.000691	8040	KANFKDQ	KIASNSK	1	1
8265	26290;37899	P30084	P30084	43	228	2	0.002067183462532	26290	GKNNTVGLIQLNRPK	EKIASNSK	2	2
16294	16741	P30084	P30084	46	284	1	0.000691	16741	GKNNTVGLIQLNRPK	KANFKDQ	5	1
11905	54556;57160;72037;53882;50392;43040;48364;52373;6930;14262;50341	P30084	P30084	284	43	11	0.0	54556	KANFKDQ	RGKNNTVGLIQLNRPK	1	3
9079	20196	P30084	P30084	43	288	1	0.007920286154318	20196	GKNNTVGLIQLNRPK	KANFKDQ	2	5
6865	16977	Q08426	Q08426	27	33	1	0.018364296400598	16977	LRNPPVNAISTTLLR	DIKEGLQK	12	3
8822	27632	Q08426	Q08426	574	535	1	0.007944389278054	27632	FGQKTGK	KGQGLTGPTLLPGTPAR	4	1
14507	10207	P42126	P42126	282	260	1	0.002726033621081	10207	DVQNFVSFISK	KATASR	10	1
10824	9154;15599	P42126	P42126	260	283	2	0.000691	9154	KATASR	DADVQNFVSFISKD	1	13
7730	22936;27905	P42126	P42126	260	190	2	0.003579098067287	22936	KATASR	YCIGLNETQLGIIAPFWLKDTLENTIGHR	1	19
7506	12232;57617	P13639	P13639	439	435	2	0.001116071428571	12232	KEDLYLKPIQR	IMGPNYTPGK	1	7
10624	42543	P13639	P13639	445	435	1	0.005550686532866	42543	KEDLYLKPIQR	IMGPNYTPGK	7	7
15849	20771	P13639	P13639	426	445	1	0.000691	20771	VFSGLVSTGLKVR	DLYLKPIQR	11	5
7490	19950	P43897	P43897	84	76	1	0.014975413506482	19950	IWLHKE	TCGGDLKQAE	5	7
14052	40861;47641;19908	P43897	P43897	181	192	3	0.0	40861	GFLNSSELSGLPAGPDREGSLK	DQLALAIGKLGENMILK	20	9
12683	27372	P43897	P43897	228	246	1	0.003307607497244	27372	VPSGFYVGSYVHGAMQSPSLHKLVLGK	TSEQKTNLE	22	5
11131	44053	P43897	P43897	170	192	1	0.004996876951905	44053	GFLNSSELSGLPAGPDREGSLK	DQLALAIGKLGENMILK	9	9
12277	15157	P43897	P43897	181	88	1	0.003892427459306	15157	GFLNSSELSGLPAGPDREGSLK	EAQKEGWSK	20	4
8508	27914	P43897	P43897	56	52	1	0.008567931459486	27914	KTGYSFVNCKK	ELLMKLRR	1	5
11670	66903;50900;18415	P49411	P49411	92	90	3	0.000691	66903	YEEIDNAPEER	ILAEGGGAKFKK	1	11
13654	65437;60116;64207;5550;8856;18328;5551	P49411	P49411	88	91	7	0.0	65437	ILAEGGGAKFK	KYEEIDNAPEERAR	9	1
15207	37600	P49411	P49411	74	70	1	0.001116071428571	37600	TAAITK	DKPHVNVGTIGHVDHGKTTL	1	17
9593	42786;70129;32591	P49411	P49411	92	88	3	0.000691	42786	YEEIDNAPEER	ILAEGGGAKFK	1	9
9607	33578;41227	P49411	P49411	51	55	2	0.002726033621081	33578	KTYVR	DKPHVNVGTIGHVDHGK	3	2
13407	57604	P49411	P49411	351	345	1	0.003074558032283	57604	PHQKVE	GLVMVKPGSIK	4	9
4712	8172;47057	P49411	P49411	357	351	2	0.003307607497244	8172	EAQVYILSKEEGGR	GLVMVKPGSIKPHQKV	5	15
6536	28728;7257;16010;53186;13148	P49411	P49411	49	55	5	0.000691	28728	KTYVR	DKPHVNVGTIGHVDHGK	1	2
11591	28848;5547	P49411	P49411	133	139	2	0.001116071428571	28848	HYAHTDCPGHADYVK	NMITGTAPLDGCILVVAANDGPMPQTR	13	4
12307	54914	P49411	P49411	267	273	1	0.003892427459306	54914	DLEKPFLLPVEAVYSVPGR	GTVVTGTLER	15	2
7657	22445	P49411	P49411	55	48	1	0.013876251142402	22445	DKPHVNVGTIGHVDHGKTTLTAAITK	EAKKTYVR	2	3
5130	9718	P49411	P49411	311	304	1	0.04653781200638	9718	EMFHKSLERAEAG	TVVTGI	5	4
9240	44202;51485;70151;32737	P49411	P49411	70	62	4	0.0	44202	DHGKTTLTAAITK	DKPHVNVGTIGHV	4	9
13451	63956	P49411	P49411	78	70	1	0.002905770029058	63956	TAAITK	DKPHVNVGTIGHVDHGKTTL	5	17
7151	19298	P49411	P49411	246	238	1	0.01595279720979	19298	DTYIPVPAR	SVQKLL	3	4
1769	48377;2009	P49411	P49411	133	141	2	0.004593175853018	48377	HYAHTDCPGHADYVK	NMITGTAPLDGCILVVAANDGPMPQTR	13	6
13696	29774;8707;49785	P49411	P49411	71	62	3	0.0	29774	TTLTAAITK	TYVRDKPHVNVGTIGHVDHGK	1	13
12740	58384	P49411	P49411	79	70	1	0.003307607497244	58384	TAAITKILAEGGGAK	DKPHVNVGTIGHVDHGKTTL	6	17
7954	14821;69904;31990;9384;24358;27413;41284	P49411	P49411	342	351	7	0.0	14821	GLVMVKPGSIK	PHQKVE	6	4
12878	59469;78509;39444	P49411	P49411	72	62	3	0.0	59469	TTLTAAITK	TYVRDKPHVNVGTIGHVDHGK	2	13
7021	18613;10185	P49411	P49411	256	246	2	0.004593175853018	18613	KPFLLPVEAVYSVPGR	LLDAVDTYIPVPARD	1	8
7604	22102	P49411	P49411	361	351	1	0.014049399506458	22102	AQVYILSKEEGGR	GLVMVKPGSIKPHQKVE	8	15
7333	20457	P49411	P49411	78	88	1	0.015517623592995	20457	TTLTAAITK	ILAEGGGAKFKK	8	9
5309	10367	P49411	P49411	125	135	1	0.044182060589221	10367	HYAHTDCPGHAD	YVKNMITGTAPLDGCILVVAANDGPMPQTR	5	3
3948	8968;13068;5965;60622;24562;33965;29656	P49411	P49411	347	357	7	0.0	8968	VEAQVYILSKEEGGR	GLVMVKPGSIKPHQK	6	11
10526	41825;59478	P49411	P49411	90	79	2	0.001116071428571	41825	FKKYEEI	TTLTAAITKILAEGGGAK	2	9
5412	10784	P49411	P49411	256	245	1	0.04293655360092	10784	KPFLLPVEAVYSVPGR	AVDTYIPVPARDLE	1	4
16024	9654	P49411	P49411	297	286	1	0.000691	9654	DECELLGHSKNIR	GILKKG	10	5
9430	34134	P49411	P49411	285	296	1	0.00705513457225	34134	GILKK	GDECELLGHSKNIR	4	10
10212	7912;28709;34234	P49411	P49411	91	79	3	0.0	7912	TTLTAAITKILAEGGGAK	FKKYEEIDNAPEER	9	3
14039	27037	P49411	P49411	297	285	1	0.002726033621081	27037	DECELLGHSKNIR	GILKKG	10	4
13337	20456	P49411	P49411	78	90	1	0.003074558032283	20456	TTLTAAITK	ILAEGGGAKFKK	8	11
6218	13518	P49411	P49411	135	122	1	0.027845528469512	13518	DYVKNMITGTAPL	HYAHT	4	2
15378	75804	P49411	P49411	78	91	1	0.001116071428571	75804	TTLTAAITK	ILAEGGGAKFKKYEEIDNAPEER	8	12
6449	15545;12221;15584;49212;14897;15298;25935	P49411	P49411	405	418	7	0.000691	15545	DLKFNLILR	QPMILEKGQR	3	7
4205	6647;6342;15916;20352	P49411	P49411	361	347	4	0.001116071428571	6647	VEAQVYILSKEEGGR	RGLVMVKPGSIKPHQK	10	12
6039	13562	P49411	P49411	125	139	1	0.03223223224985	13562	HYAHTDCPGHADYVK	NMITGTAPLDGCILVVAANDGPMPQTR	5	4
6991	74560;14444	P49411	P49411	70	55	2	0.000691	74560	DHGKTTLTAAITK	DKPHVNVGTIGHV	4	2
4366	7128;21836;34206;45545;26868	P49411	P49411	357	342	5	0.000691	7128	VEAQVYILSKEEGGR	RGLVMVKPGSIKPHQK	6	7
7318	14763	P49411	P49411	125	141	1	0.015649107346264	14763	HYAHTDCPGHADYVK	NMITGTAPLDGCILVVAANDGPMPQTR	5	6
10465	36098;2893	P49411	P49411	256	238	2	0.000691	36098	DLEKPFLLPVEAVYSVPGRGTVVTGTLER	SVQKLLDAVDTYIPVPAR	4	4
5284	4878	P49411	P49411	361	342	1	0.044659825191942	4878	PHQKVEAQVYILSKEEGGR	GLVMVKPGSIK	14	6
5881	12868;46471;54181	P49411	P49411	49	70	3	0.001116071428571	12868	KTYVR	DKPHVNVGTIGHVDHGKTTLTAAITK	1	17
13792	15939	P49411	P49411	256	234	1	0.002905770029058	15939	DLEKPFLLPVEAVYSVPGR	DPELGLKSVQK	4	7
7285	4195;22049;5226;22050	P49411	P49411	286	311	4	0.000691	4195	KGDECELLGHSK	TVVTGIEMFHKSLER	1	11
7786	3675	P49411	P49411	135	161	1	0.012379642370931	3675	HYAHTDCPGHADYVKNMITGTAPLD	GCILVVAANDGPMPQTR	15	16
9485	34452	P49411	P49411	55	90	1	0.006903876794477	34452	DKPHVNVGTIGHVDHGKTTLTAAITK	FKKYEE	2	2
11915	48695	P49411	P49411	49	88	1	0.004593175853018	48695	KTYVR	ILAEGGGAKFK	1	9
14690	41509	P49411	P49411	49	90	1	0.002067183462532	41509	KTYVR	FKKYEEIDNAPEER	1	2
7913	24023	P49411	P49411	49	91	1	0.01210710128475	24023	KTYVR	FKKYEEIDNAPEER	1	3
5325	10447	P49411	P49411	405	450	1	0.043834572165047	10447	DLKFNLILR	NIKWG	3	3
9595	60685;35120;44403	P49411	P49411	342	285	3	0.0	60685	GILKKGDE	GLVMVKPGSIKPHQK	4	6
10734	43320	P49411	P49411	347	447	1	0.005550686532866	43320	GLVMVKPGSIKPHQKVE	EKNIKWG	11	2
9743	33743	P49411	P49411	342	447	1	0.006747638328205	33743	GLVMVKPGSIKPHQK	TIGTGLVTNTLAMTEEEKNIKWG	6	18
7434	36574;6749;21159;38722	P49411	P49411	256	418	4	0.000691	36574	QPMILEKGQR	LLDAVDTYIPVPARDLEKPFLLPVEAVYSVPGR	7	18
13676	65609	P49411	P49411	256	49	1	0.002905770029058	65609	DLEKPFLLPVEAVYSVPGR	KTYVR	4	1
13969	32877	P49411	P49411	49	311	1	0.002726033621081	32877	KTYVR	TVVTGIEMFHKSLER	1	11
6374	15227;3712	P50402	P50402	78	67	2	0.005550686532866	15227	ADMYDLPKKE	RLSPPSSSAASSYSFSDLNSTR	8	21
6264	14677	P50402	P50402	54	79	1	0.026508972281811	14677	LSPPSSSAASSYSFSDLNSTR	GDADMYDLPKKEDALLYQSK	7	11
13132	61259	P06733	P06733	79	81	1	0.003074558032283	61259	TIAPALVSK	KLNVTEQEKI	8	1
8922	30604	P06733	P06733	422	419	1	0.007944389278054	30604	AKFAGR	IEEELGSK	2	7
15744	9766;33392	P06733	P06733	330	326	2	0.000691	9766	IAKAVNEK	FTASAGIQVVGDDLTVTNPKR	3	20
9045	18870;13699	P06733	P06733	202	197	2	0.001116071428571	18870	KYGKDATNVGDE	VYHNLKNVIKE	4	10
5839	14704;16406;12658	P06733	P06733	60	54	3	0.003579098067287	14704	DNDKTRY	MGKGVSK	4	3
6144	14063	P06733	P06733	262	256	1	0.030461972982853	14063	LDFKSPDDPSR	SGKYD	4	3
5571	24922;11397	P06733	P06733	330	323	2	0.002726033621081	24922	DDLTVTNPK	RIAKAVNEK	6	4
8020	36536;38852;24715	P06733	P06733	80	89	3	0.001116071428571	36536	LNVTEQEKI	AVEHINKTIAPALVSKK	8	16
10959	32612	P06733	P06733	434	422	1	0.005550686532866	32612	NFRNPLAK	AKFAGR	8	2
10609	42394	P06733	P06733	80	92	1	0.005550686532866	42394	TIAPALVSKK	LNVTEQEKIDKL	9	11
9359	33627	P06733	P06733	434	420	1	0.00705513457225	33627	NFRNPLAK	IEEELGSKAK	8	8
10357	40493	P06733	P06733	193	233	1	0.006060606061183	40493	IGAEVYHNLKNVIKEK	TAIGKAGYT	10	5
14018	50441;67914	P06733	P06733	126	28	2	0.000691	50441	AGAVEKGVPLYR	DLFTSKGLFR	6	6
13181	61772	P06733	P06733	197	60	1	0.003074558032283	61772	IGAEVYHNLKNVIKE	YMGKGVSK	14	4
15904	10587	P06733	P06733	71	5	1	0.000691	10587	AVEHINKTIAPALVSK	KIHAR	7	1
8126	25458	P14625	P14625	474	473	1	0.011464670102012	25458	KIADDKY	TLDMIKKIADDK	1	6
12081	53200	P14625	P14625	405	403	1	0.004593175853018	53200	KSDYIK	GLFDEYGSK	1	8
9634	22095;38754	P14625	P14625	406	404	2	0.000691	22095	SDYIK	YGSKK	1	4
12965	65854;60154	P14625	P14625	547	545	2	0.000691	65854	KEAESSPFVER	IYFMAGSSR	1	8
9948	17601	P14625	P14625	537	534	1	0.006635333150124	17601	DKIYFMAGSSRK	MKEKQ	2	4
12001	52606	P14625	P14625	683	680	1	0.004593175853018	52606	KTFEINPR	DISTNYYASQK	1	9
14077	15946;42777	P14625	P14625	94	97	2	0.000691	15946	LIINSLYK	NKEIFLRELISNASDALDKIR	7	2
12363	22951	P14625	P14625	462	458	1	0.003579098067287	22951	KKLVR	ETLQQHKLLKVIR	1	10
3940	18238;22337;20601;22507;5948	P14625	P14625	467	463	5	0.000691	18238	KTLDMIKK	KKLVR	1	2
7558	27732;51369;21838	P14625	P14625	605	601	3	0.000691	27732	TKESR	EGVKFDESEK	2	8
5104	6315	P14625	P14625	140	135	1	0.046895516822735	6315	CDKEK	LTVKIK	3	4
8415	27287	P14625	P14625	463	458	1	0.008993680119592	27287	KKLVR	ETLQQHKLLKVIR	2	10
5426	10848;17878;31664;40693;8222	P14625	P14625	539	534	5	0.000691	10848	IYFMAGSSRK	MKEKQDK	2	4
8284	26400	P14625	P14625	633	628	1	0.009841574654825	26400	IEKAVVSQR	DKALKDK	3	5
6649	7591;7839;8408;4716;4214;4046;6239;25277	P14625	P14625	137	142	8	0.0	7591	IKCDKE	KNLLHVTD	2	1
7357	19509;21582;20663;20548	P14625	P14625	462	467	4	0.001116071428571	19509	KKLVR	KTLDMIKK	1	1
7243	21985;21990;26669;19919	P14625	P14625	463	468	4	0.000691	21985	KKLVR	TLDMIKK	2	1
8485	27756	P14625	P14625	623	628	1	0.008993680119592	27756	EAVEKEFEPLLNWMKDK	ALKDKIEK	15	3
9281	32957;52826	P14625	P14625	669	674	2	0.00253164556962	32957	AQAYQTGK	DISTNYYASQKK	6	3
10103	32273;19911;38696	P14625	P14625	161	155	3	0.0	32273	EELVKNLGTIAK	NLLHVTDTGVGMTR	5	13
7238	19884	P14625	P14625	468	462	1	0.015789473690789	19884	TLDMIK	KKLVR	1	1
14395	70174;46809	P14625	P14625	603	597	2	0.000691	70174	ESEKTKESR	FQNVAKEGVKFD	4	10
8032	24782;24781;77770	P14625	P14625	300	306	3	0.000691	24782	TETVEEPMEEEEAAKEEK	EESDDEAAVEEEEEEKKPKTK	15	3
13429	58882	P14625	P14625	663	669	1	0.002905770029058	58882	IMKAQAYQTGK	AQAYQTGK	3	6
7620	22201	P14625	P14625	669	675	1	0.014049399506458	22201	AQAYQTGK	DISTNYYASQKK	6	4
5924	47822;40196;24280;44291;11663;26239	P14625	P14625	474	467	6	0.0	47822	KTLDMIK	KIADDKY	1	1
6523	4538	P14625	P14625	486	479	1	0.022259205337217	4538	DTFWKEFGTNIK	DDKYN	5	3
10259	30195;22425;25908;13255;30368	P14625	P14625	455	462	5	0.0	30195	KKLVR	ETLQQHKLLKVIR	1	7
7219	19729	P14625	P14625	148	140	1	0.015789473690789	19729	NLLHVTDTGVGMTREELVK	IKCDKEK	6	5
7474	31245;13073;46956;25686;14669;21375;34268;31104;28471	P14625	P14625	463	455	9	0.0	31245	KKLVR	ETLQQHKL	2	7
6927	35709;18060;16293;31805	P14625	P14625	605	597	4	0.0	35709	DESEKTKESR	EGVKF	7	4
7253	19992	P14625	P14625	161	169	1	0.015789473690789	19992	EELVKNLGTIAK	SGTSEFLNK	5	1
11579	49219;39713	P14625	P14625	447	455	2	0.000691	49219	DDLPLNVSR	ETLQQHKLLKVIR	8	7
10282	39954	P14625	P14625	663	671	1	0.006318207927053	39954	IMKAQAYQTGK	AQAYQTGKDISTNYYASQKK	3	8
5891	12929;12928	P14625	P14625	467	458	2	0.006903876794477	12929	KTLDMIK	LLKVIRKKLVR	1	3
9102	18586	P14625	P14625	97	87	1	0.007920286154318	18586	NKEIFLR	MMKLIINSLYK	2	3
8513	32971;5186;74442	P14625	P14625	165	155	3	0.000691	32971	DTGVGMTREELVK	NLGTIAK	7	4
4295	6929;11903;6928;11823;29457;1870;26970;5668	P14625	P14625	429	419	8	0.0	6929	YLNFVK	VFITDDFHDMMPK	1	4
7798	23351	P14625	P14625	613	603	1	0.012379642370931	23351	ESREAVEKEFEPL	DESEKTK	8	5
8156	14838;54764;26526;40456;25581;56120	P14625	P14625	633	623	6	0.000691	14838	KAVVSQR	FEPLLNWMKDK	1	9
7998	19973	P14625	P14625	463	473	1	0.011464670102012	19973	KKLVR	TLDMIKK	2	6
5827	46247;41018;12620;44647	P14625	P14625	593	603	4	0.0	46247	FQNVAKEGVK	FDESEKTKESR	6	6
13752	48232	P14625	P14625	682	671	1	0.002905770029058	48232	ISTNYYASQKK	AQAYQTGKD	10	8
12437	8003	P14625	P14625	663	674	1	0.003579098067287	8003	IMKAQAYQTGK	DISTNYYASQKK	3	3
9899	9233;2314	P14625	P14625	683	671	2	0.000691	9233	KTFEINPR	IMKAQAYQTGKDISTNYYASQK	1	11
12603	28946;13729	P14625	P14625	467	479	2	0.000691	28946	KTLDMIK	KIADDKYNDTFWKEFGTNIK	1	6
7344	14179;3086	P14625	P14625	463	450	2	0.002905770029058	14179	KKLVR	GVVDSDDLPLNVSRETLQQHKLLK	2	16
13095	59839;8809	P14625	P14625	682	669	2	0.000691	59839	DISTNYYASQKK	IMKAQAYQTGK	11	9
10421	41019	P14625	P14625	671	684	1	0.005807200929733	41019	IMKAQAYQTGKDISTNYYASQK	KTFEINPR	11	2
9395	28123;33848	P14625	P14625	669	683	2	0.002726033621081	28123	AQAYQTGK	KTFEINPR	6	1
8764	23882	P14625	P14625	155	140	1	0.007944389278054	23882	NLLHVTDTGVGMTREELVK	IKCDKEK	13	5
10433	34180;3020	P14625	P14625	288	303	2	0.001116071428571	34180	EEKEESDDEAAVEEEEEEKKPK	TETVEEPMEEEEAAK	3	3
7035	18709;10556	P14625	P14625	419	434	2	0.002726033621081	18709	RVFITDDFHDMMPK	YLNFVKGVVDSDDLPLNVSR	5	6
9201	32461	P14625	P14625	667	682	1	0.007520746890041	32461	AQAYQTGK	DISTNYYASQKKTF	4	11
12405	55732	P14625	P14625	340	356	1	0.003579098067287	55732	TVWDWELMNDIKPIWQRPSK	EVEEDEYKAFYK	12	8
9200	32462	P14625	P14625	667	683	1	0.007520746890041	32462	AQAYQTGK	DISTNYYASQKKTF	4	12
8462	27593	P14625	P14625	168	150	1	0.008993680119592	27593	NLGTIAKSGTSEFLNK	NLLHVTDTGVGMTREELVK	7	8
4216	7438;7437;15585;5712;6672;5233	P14625	P14625	319	300	6	0.000691	7438	TETVEEPMEEEEAAKEEK	EESDDEAAVEEEEEEKKPKTK	15	16
2917	3750;8821;2667	P14625	P14625	322	303	3	0.008567931459486	3750	KPKTK	SSKTETVEEPMEEEEAAKEEKEESDDEAAVEEEEEEK	3	21
2156	9373;2524;6225	P14625	P14625	663	682	3	0.0	9373	IMKAQAYQTGK	DISTNYYASQKK	3	11
7748	7942;893;23030	P14625	P14625	320	300	3	0.000691	7942	EESDDEAAVEEEEEEKKPK	TETVEEPMEEEEAAKEEK	17	15
7232	44111;19833	P14625	P14625	633	613	2	0.003074558032283	44111	KAVVSQR	EAVEKE	1	5
6967	13236;13138;23675;31275;12335;18304;57272;18305;6072	P14625	P14625	663	683	9	0.0	13236	KTFEINPR	IMKAQAYQTGKDISTNYYASQK	1	3
10950	38824	P14625	P14625	663	684	1	0.005550686532866	38824	IMKAQAYQTGKDISTNYYASQK	KTFEINPR	3	2
4817	31222;36672;1858;8557;18621;36914;29380;41724;11691;43473;15760	P14625	P14625	405	428	11	0.0	31222	DMMPKYLNFVK	DEYGSKKS	5	7
5589	11941;20697;34671;10858;12356;11476;59439;12935;33015;18140;20427;44822;33182	P14625	P14625	428	404	13	0.0	11941	DMMPKYLNFVK	DEYGSKK	5	6
6731	17059	P14625	P14625	429	404	1	0.020731965315422	17059	FHDMMPKYLNFVK	EYGSKKSDYIK	8	5
7224	42356;19783	P14625	P14625	561	534	2	0.003074558032283	42356	MKEKQDK	KGYEVIYLTEPVDEYCIQALPEFDGKR	4	1
12461	56192	P14625	P14625	532	561	1	0.003579098067287	56192	MKEKQDK	KGYEVIYLTEPVDEYCIQALPEFDGKR	2	1
9071	31570	P14625	P14625	628	597	1	0.007920286154318	31570	ALKDKIEKAVVSQR	EGVKFDESEKTKESR	3	4
9082	26103;34184;44742	P14625	P14625	561	593	3	0.001116071428571	26103	KGYEVIYLTEPV	FQNVAKEGVK	1	6
6558	16091;36333;22371	P14625	P14625	630	597	3	0.002726033621081	16091	ALKDKIEKAVVSQR	FQNVAKEGVKFDESEKTK	5	10
9821	36696	P14625	P14625	663	628	1	0.006747638328205	36696	IMKAQAYQTGKDISTNYYASQKK	ALKDKIEK	3	3
10597	33208;42336;43289	P14625	P14625	473	508	3	0.000691	33208	KTLDMIKK	LAKLLR	7	3
11321	47396;30522	P14625	P14625	597	561	2	0.000691	47396	EGVKFDESEKTK	KGYEVIYLTEPVDEYCIQALPEFDGKR	4	1
11134	29020;21233;46120;65585;17495	P14625	P14625	633	597	5	0.0	29020	ALKDKIEKAVVSQR	EGVKF	8	4
7358	20666	P14625	P14625	671	633	1	0.015517623592995	20666	AQAYQTGKDISTNYYASQKK	KAVVSQR	8	1
15634	76860	P14625	P14625	593	633	1	0.001116071428571	76860	FQNVAKEGVKF	ALKDKIEKAVVSQR	6	8
12276	77231;54692;22551	P14625	P14625	603	561	3	0.000691	77231	DESEKTKESR	LLKKGY	5	4
15172	51240	P14625	P14625	161	114	1	0.001116071428571	51240	EELVKNLGTIAK	DKIRLISLT	5	2
10583	46684;25166	P14625	P14625	623	671	2	0.00253164556962	46684	AQAYQTGKDISTNYYASQKK	FEPLLNWMKDK	8	9
8316	26633;42632;17049;8758	P14625	P14625	633	682	4	0.0	26633	KAVVSQR	IMKAQAYQTGKDISTNYYASQKK	1	22
8786	13180	P14625	P14625	683	733	1	0.007944389278054	13180	KTFEINPR	SGYLLPDTKAYGDRIER	1	9
10422	49383;22055;41028	P14625	P14625	733	682	3	0.000691	49383	DISTNYYASQKK	SGYLLPDTKAYGDRIER	11	9
4827	31190;31565;8581;52809;38133	P14625	P14625	682	630	5	0.0	31190	DISTNYYASQKK	DKIEK	11	2
8708	29201;32068;8663	P14625	P14625	683	630	3	0.001116071428571	29201	KTFEINPR	ALKDKIEKAVVSQR	1	5
10576	29183;59996	P14625	P14625	168	114	2	0.000691	29183	NLGTIAKSGTSEFLNK	DKIRLISLT	7	2
8698	29124;40561;33314	P14625	P14625	682	628	3	0.000691	29124	AQAYQTGKDISTNYYASQKK	KALKDKIE	19	4
5753	12260;52396;63930	P14625	P14625	597	537	3	0.000691	12260	EGVKF	DKIYFMAGSSRK	4	2
13307	2788	P14625	P14625	671	733	1	0.003074558032283	2788	AQAYQTGKDISTNYYASQKK	SGYLLPDTKAYGDRIER	8	9
9910	38842;13702	P14625	P14625	663	733	2	0.002726033621081	38842	IMKAQAYQTGK	DTKAYG	3	3
3688	15219;29976;6513;10388;16108;5313;5328;5748	P14625	P14625	593	671	8	0.0	15219	AQAYQTGKDISTNYYASQKK	FQNVAKEGVKFDESEKTKESR	8	6
13199	61913	P14625	P14625	630	708	1	0.003074558032283	61913	ALKDKIEK	IKEDEDDKTVLDLAVVLFETATLR	5	8
10836	8687	P14625	P14625	683	603	1	0.005550686532866	8687	KTFEINPR	FQNVAKEGVKFDESEKTKESR	1	16
13410	66796;73403;33259;60415;33175;24052;33429;63637	P14625	P14625	547	630	8	0.0	66796	KEAESSPFVER	ALKDKIEKAVVSQR	1	5
6601	16321	P14625	P14625	547	633	1	0.021761874880519	16321	KEAESSPFVER	ALKDKIEKAVVSQR	1	8
10262	8996	P14625	P14625	702	613	1	0.006521122767791	8996	IKEDEDDKTVL	EAVEKEFEPL	2	5
9667	35414;35662;10317;35663;44238;46432;5383;5841;10108;12113	P14625	P14625	547	663	10	0.0	35414	KEAESSPFVER	IMKAQAYQTGK	1	3
7019	16332;7906;20167	P14625	P14625	551	671	3	0.002726033621081	16332	KEAESSPFVER	IMKAQAYQTGKDISTNYYASQK	5	11
14413	30143	P14625	P14625	547	669	1	0.002726033621081	30143	KEAESSPFVER	AQAYQTGK	1	6
6281	14768	P14625	P14625	161	37	1	0.026508972281811	14768	LVKNLGTIAK	DLGKSR	3	4
7470	2522;12454;10683;4049	P14625	P14625	547	671	4	0.0	2522	KEAESSPFVER	IMKAQAYQTGKDISTNYYASQK	1	11
6637	6187	P14625	P14625	486	356	1	0.021209575818984	6187	KIADDKYNDTFWKEFGTNIK	EVEEDEYKAFYK	13	8
3684	5314;5973;68341;5971;5972;11457	P14625	P14625	547	682	6	0.000691	5314	KEAESSPFVER	AQAYQTGKDISTNYYASQKK	1	19
11782	35457	P14625	P14625	669	486	1	0.004593175853018	35457	AQAYQTGK	DTFWKEFGTNIK	6	5
10798	22491;40189	P14625	P14625	547	733	2	0.000691	22491	KEAESSPFVER	SGYLLPDTKAYGDRIER	1	9
10748	14762	P14625	P14625	168	404	1	0.005550686532866	14762	NLGTIAKSGTSE	YGSKKSDYIK	7	4
8431	27378;28333	P14625	P14625	168	405	2	0.002067183462532	27378	NLGTIAKSGTSE	YGSKKSDYIK	7	5
2137	19563;2493;2107;23514;20340	P14625	P14625	669	428	5	0.000691	19563	AQAYQTGK	DMMPKYLNFVKGVV	6	5
4381	9379;18073;58611;15522;71396;14673;9378;4097;7195;4096;10276;37458;9655;37459	P14625	P14625	671	428	14	0.0	9379	AQAYQTGKDISTNYYASQKK	MMPKYLNFVK	8	4
9582	35053	P14625	P14625	479	225	1	0.006903876794477	35053	KIADDKYND	SDSNE	6	1
8445	27486;46141	P14625	P14625	671	405	2	0.002905770029058	27486	AQAYQTGKDISTNYYASQKK	GLFDEYGSKKSDYIK	8	10
13857	65040;4144	P14625	P14625	671	404	2	0.000691	65040	AQAYQTGKDISTNYYASQKK	GLFDEYGSKKSDYIK	8	9
8390	15182;31236	P14625	P14625	455	168	2	0.003074558032283	15182	ETLQQHKLLK	NLGTIAKSGTSE	7	7
6261	13329;35362;14651	P14625	P14625	161	455	3	0.002067183462532	13329	ETLQQHKLLK	LVKNLGTIAK	7	3
12551	56901	O75477	O75477	286	284	1	0.003307607497244	56901	YQAIASNSK	LTPEYLELKK	1	9
11326	47416	O75477	O75477	334	327	1	0.004708097928437	47416	EPSGENVIQNKESTG	TGRESSLPSK	3	9
15175	16376	O94905	O94905	205	201	1	0.001116071428571	16376	VVEKEAETER	QKVVEKEAETER	4	2
13406	63582	O94905	O94905	277	273	1	0.003074558032283	63582	LTPEYLQLMK	IAEANKLK	2	6
8685	29053	O94905	O94905	205	199	1	0.007944389278054	29053	VVEKEAETER	LLIAAQKQK	4	7
12033	24470;37703	O94905	O94905	287	275	2	0.000691	24470	KAIASNSK	KLTPEYL	1	1
5796	12490;32076;13805	P30040	P30040	238	232	3	0.00253164556962	12490	KEELQK	LIEKNKMSDGK	1	6
8046	24873	P30040	P30040	244	238	1	0.011464670102012	24873	SLNILTAFQK	MSDGKKEELQK	1	6
7781	35658;41144;17148;30094;23237;33286	P30040	P30040	237	230	6	0.0	35658	MSDGKKEELQK	LIEKNK	5	4
7637	22348	P30040	P30040	244	237	1	0.014049399506458	22348	SLNILTAFQK	MSDGKKEELQK	1	5
5126	9705	P30040	P30040	204	196	1	0.04653781200638	9705	EQYLKIMGK	ETQKKWA	5	4
13833	66582	P30040	P30040	238	230	1	0.002905770029058	66582	DGKKEELQK	LIEKNKMS	4	4
10075	38491	P30040	P30040	208	237	1	0.006635333150124	38491	IMGKIL	DGKKEELQK	4	3
5042	9407	P30040	P30040	190	146	1	0.047592385255319	9407	DNLSSVK	WLKGQGVYLGMPGCLPVY	5	3
9077	73502;31631;63311	P30040	P30040	243	192	3	0.000691	73502	LQKSLNILTAFQK	QALLKQGQDNLSSVKE	3	15
8675	4911	P30040	P30040	137	190	1	0.007944389278054	4911	DGDFENPVPYTGAVKVGAIQR	DNLSSVK	15	5
9160	58350;30989	P30040	P30040	190	243	2	0.002067183462532	58350	DGKKEELQKSLNILTAFQK	DNLSSVK	9	5
2349	5388;47306;38228;2822;2565	P30040	P30040	137	69	5	0.0	5388	DGDFENPVPYTGAVKVGAIQR	FDTQYPYGEKQ	15	10
5719	12106	P30040	P30040	137	66	1	0.037291462239058	12106	DGDFENPVPYTGAVKVGAIQR	FDTQYPYGEKQDEFK	15	7
9229	27129	P30040	P30040	109	192	1	0.007268951196262	27129	KYKLDKE	QALLKQGQDNLSSVKE	3	15
6268	14253	P30040	P30040	253	146	1	0.026508972281811	14253	SLNILTAFQKK	WLKGQGVYLGMPGCLPVYDALAGEFIR	10	3
8767	10473;29539;42366;37257;43741	P30040	P30040	254	146	5	0.0	10473	KGAEKEEL	WLKGQGVYLGMPGCLPVY	1	3
15381	75811	P30040	P30040	254	137	1	0.001116071428571	75811	KGAEKEEL	TGAVKVGAIQR	1	5
8538	28140	P30040	P30040	190	52	1	0.008567931459486	28140	DNLSSVK	DTVTFYKVIPKSK	5	11
7666	22487	P30040	P30040	54	192	1	0.013876251142402	22487	SKFVLVK	QGQDNLSSVKE	2	10
11757	29964	P30040	P30040	54	254	1	0.004593175853018	29964	SKFVLVK	KGAEKEEL	2	1
6215	5191;13807;22974;33887	P30042	P30042	98	93	4	0.000691	5191	GQPSEGESR	GGAEVQIFAPDVPQMHVIDHTK	4	21
8429	16742	P30042	P30042	238	233	1	0.008993680119592	16742	VVTTPAFMCE	AHVDQKNK	3	6
10775	41553	P30042	P30042	157	151	1	0.005550686532866	41553	VNKEVER	AVDGKDCK	3	5
8528	16289	P30042	P30042	239	233	1	0.008567931459486	16289	VVTTPAFMCE	AHVDQKNK	4	6
12220	22567	P30042	P30042	164	157	1	0.004217926186292	22567	VLKEFHQAGKPIGLCCIAPVLAAK	VNKEVER	3	3
14153	30608	P30042	P30042	193	203	1	0.002726033621081	30608	VLRGVEVTVGHEQE	EGGKWPYAGTA	8	4
11367	45927	P30042	P30042	233	219	1	0.004708097928437	45927	EVVEAHVDQKNK	ALGAKHCVK	10	5
6757	16139	P30042	P30042	124	141	1	0.020343293080314	16139	SAANHDAAIF	PGGFGAAKNLSTF	1	8
13065	35922;57137;60812;50981;71303	P30042	P30042	261	235	5	0.0	35922	NKVVTTPAFMCETALHYIH	KVLELTGK	2	1
16895	12373	P30042	P30042	261	223	1	0.000691	12373	KVLELTGK	HCVKEVVEAHVDQK	1	4
11588	46040;24112	P30042	P30042	141	94	2	0.001116071428571	46040	DAAIFPGGFGAAKNLSTFAV	DHTKGQPSEGESRNVLT	13	4
7223	19765	P30042	P30042	141	157	1	0.015789473690789	19765	DAAIFPGGFGAAKNLSTFAV	VNKEVER	13	3
11758	50712	P30042	P30042	203	116	1	0.004593175853018	50712	GGKWPYAGTAEAIK	GKITD	3	2
13383	46023;40081;30340	P13804	P13804	58	62	3	0.0	46023	VAGTK	CDKVAQDLCK	4	3
7678	56602;28008;21430;14343	P13804	P13804	99	105	4	0.0	56602	EELTPLILATQK	QFNYTHICAGASAFGK	10	4
13900	30650	P13804	P13804	69	62	1	0.002905770029058	30650	DLCKVAGIAK	DKVAQ	4	2
6164	14189	P13804	P13804	206	197	1	0.029929221450758	14189	LTKSDRPELTGAK	ASSTSPVEISEWLDQK	3	10
13493	59310;45107	P13804	P13804	206	216	2	0.000691	59310	DQKLTKS	DRPELTGAKVVVSGGR	6	9
8105	39501;23951	P13804	P13804	216	226	2	0.003074558032283	39501	GLKSGE	LTGAKVVVSGGR	3	5
7013	14421;16122;9440;15395;39710;7734;22568;14628;4505;32543;4943;6555;27733;40104;3371;17136	P13804	P13804	139	158	16	0.0	14421	EVAPISDIIAIKSPDTF	CTVKCDEK	12	4
7572	16155;7782;42282	P13804	P13804	62	85	3	0.000691	16155	VSCLVAGTKCDKVAQDLCK	VYKGLLPEE	12	3
9936	79037;17407	P13804	P13804	126	101	2	0.000691	79037	VAAKLEVAPISDIIAIKSPDTFVR	VLVAQHDVYKGLLPEELTPLILATQKQFNYTHICAGASAFGK	4	26
5894	54261;12446;19776;16390;54194;43827;37740;18141	P13804	P13804	59	85	8	0.0	54261	VLVAQHDVYKGLLPEELTPLILATQK	LGGEVSCLVAGTKCDKVAQDLCK	10	13
5135	24047;56582;26603;9753	P13804	P13804	101	162	4	0.000691	24047	GLLPEELTPLILATQKQFNYTHICAGASAFGK	CDEKVK	16	4
14622	25578;6198	P13804	P13804	164	101	2	0.000691	25578	DEKVKVFSVR	DVYKGLLPEELTPLILATQKQFNYTHICAGASAFGK	5	20
5261	9833	P13804	P13804	301	232	1	0.044988610509112	9833	TIVAINKDPEAPIFQVADYGIVADLFK	GLKSGENFKLLYDLADQLHAAVGASR	7	9
8474	27682	P13804	P13804	226	295	1	0.008993680119592	27682	VVVSGGRGLKSGENFK	TIVAINK	10	1
8824	14410;28952;8061;4068;5989;17153;57845;434;24476;60725	P13804	P13804	301	226	10	0.0	14410	TIVAINKDPEAPIFQVAD	GLKSGE	7	3
7779	21742	P13804	P13804	139	226	1	0.012379642370931	21742	IIAIKSPDTFVR	GLKSGE	5	3
10510	3500;16736;4460	P13804	P13804	321	226	3	0.000691	3500	GLKSGENFK	DLFKVVPEMTEILK	3	4
13432	13247	P13804	P13804	216	331	1	0.002905770029058	13247	LTGAKVVVSGGR	ILKKK	5	3
15140	27674	P13804	P13804	206	85	1	0.001116071428571	27674	DQKLTKS	DVYKGLLPEELTPLILATQK	6	4
5222	20817;10041;12004	P13804	P13804	59	187	3	0.000691	20817	VSCLVAGTKCDKVAQDLCK	KASSTSPVEISE	9	1
9501	23180	P13804	P13804	59	206	1	0.006903876794477	23180	LGGEVSCLVAGTKC	DQKLTKS	13	6
10403	6655	P13804	P13804	62	59	1	0.005807200929733	6655	KVAQDLCK	VSCLVAGTKCD	1	9
9241	14633;11560	P13804	P13804	207	203	2	0.002726033621081	14633	SDRPELTGAK	GTSFDAAATSGGSASSEKASSTSPVEISEWLDQKLTK	1	34
7872	4158;70696	P13804	P13804	106	99	2	0.001116071428571	4158	QFNYTHICAGASAFGK	LTPLILATQK	5	8
5380	3242	P13804	P13804	162	139	1	0.043271063696149	3242	TIYAGNALCTVKCDEKVK	LEVAPISDIIAIKSPDTFVR	16	13
5316	10410	P13804	P13804	291	266	1	0.044182060589221	10410	IVAPELYIAVGISGAIQHLAGMKDSK	AAVDAGFVPNDMQVGQTGK	23	17
12650	24612	P13804	P13804	62	187	1	0.003307607497244	24612	VSCLVAGTKCDKVAQDLCK	KASSTSPVE	12	1
8629	19102	P38117	P38117	250	238	1	0.008152173916008	19102	LKEIGRI	TAGVKVETTE	2	5
6788	21696;41947;51878;17381;36387;19841	P38117	P38117	35	19	6	0.0	21696	TGVVTDGVKHSMNPFCE	VIDYAVKIR	9	7
15831	44118	P38117	P38117	161	55	1	0.000691	44118	DKLKVEREI	LKEKK	4	4
8212	14263	P38117	P38117	250	248	1	0.010757829311977	14263	KEIGRI	TAGVKVETTEDLVAKL	1	15
11799	49273	P38117	P38117	114	110	1	0.004593175853018	49273	AEKEKVDL	VLAKL	3	4
10976	50985;26381	P38117	P38117	200	205	2	0.001116071428571	50985	YATLPNIMKAK	KKKIEVIKPGDLGVDLTSK	9	3
11381	45873	P38117	P38117	37	31	1	0.004708097928437	45873	HSMNPFCEIAVEEAVR	TGVVTDGVK	2	5
13194	20708	P38117	P38117	116	110	1	0.003074558032283	20708	EKVDLVLLGK	VLAKLAEK	2	4
13780	64608	P38117	P38117	241	234	1	0.002905770029058	64608	VETTEDLVAK	LSVISVEDPPQRTAGVK	3	13
12110	51373	P38117	P38117	210	200	1	0.004593175853018	51373	IEVIKPGDLGVDLTSK	YATLPNIMKAKKK	5	9
8615	27178	P38117	P38117	238	248	1	0.008152173916008	27178	TAGVKVETTE	DLVAKLK	5	5
7742	20354	P38117	P38117	172	161	1	0.012379642370931	20354	EREIDGGLETLR	DKLKV	10	4
5621	11352	P38117	P38117	205	194	1	0.038753651434469	11352	KKIEVIKPGDLGVDLTSK	YATLPNIMKAK	2	3
14242	55867	P38117	P38117	223	210	1	0.002726033621081	55867	LSVISVEDPPQR	KIEVIKPGDLGVDLTSK	2	6
5487	19543;10675	P38117	P38117	176	161	2	0.006635333150124	19543	GDKLKVER	LKLPAVVTADLR	5	2
2686	17467;3360;21635;36362;37746	P38117	P38117	176	159	5	0.000691	17467	GDKLKVER	LKLPAVVTADLR	3	2
7354	19549	P38117	P38117	59	116	1	0.015517623592995	19549	KLVKE	KVDLVLLGK	4	1
15092	33782	P38117	P38117	205	116	1	0.001116071428571	33782	KIEVIKPGDLGVDLTSK	LAEKEKVDLVLLGK	1	6
12051	50850;10397;50230	P38117	P38117	114	205	3	0.0	50850	LAEKEKVDL	KIEVIKPGDLGVDL	4	1
14849	24943	P38117	P38117	210	114	1	0.002067183462532	24943	KIEVIKPGDLGVDLTSK	LAEKEKVDLVLLGK	6	4
13832	64875	P38117	P38117	59	205	1	0.002905770029058	64875	KLVKEVIAVSCGPAQCQETIR	KIEVIKPGDLGVDLTSK	4	1
10050	36424	P38117	P38117	210	59	1	0.006635333150124	36424	KKIEVIKPGDLGVDLTSK	LVKEVIAVSCGPAQCQETIR	7	3
13543	64627	Q96C01	Q96C01	27	130	1	0.002905770029058	64627	KMQGLMFR	MKEALLSIGK	1	2
12525	74269;56733;68355	Q96C01	Q96C01	27	138	3	0.000691	74269	EALLSIGK	KMQGLMFR	8	1
11846	12292	Q96ND0	Q96ND0	105	109	1	0.004593175853018	12292	SSSATAQGTPEK	KEEPDPLQDK	9	1
10007	38087	Q96CS3	Q96CS3	307	311	1	0.006635333150124	38087	RADQEKERK	KREERER	6	1
16141	54814	Q9NYY8	Q9NYY8	602	593	1	0.000691	54814	DVHLPHNYHIDFEIR	VAEVLSSLLGGEGHFSK	8	16
10943	15847	Q9Y3D6	Q9Y3D6	25	19	1	0.005550686532866	15847	FQSEKAAGSVSK	DLLKFEKK	5	7
5379	10686	O75955	O75955	379	374	1	0.043271063696149	10686	ITLVSSGSGTMGAAK	EEISGPLTSANK	2	9
15265	61043;34783	O75955	O75955	285	277	2	0.000691	61043	VRKPAEAER	EKELEAR	3	2
9702	35870	Q14254	Q14254	421	422	1	0.006747638328205	35870	DLSKIPLIKK	KATGVQV	9	1
9214	30882	P14324	P14324	363	353	1	0.007268951196262	30882	GQKEAEKVAR	QILKENY	7	4
8798	28219	P07954	P07954	68	66	1	0.007944389278054	28219	YGAQTVR	GELKVPNDKY	1	9
12560	27139	P07954	P07954	465	467	1	0.003307607497244	27139	SLMLVTALNPHIGYD	KAAKIAK	14	1
12543	54731	P07954	P07954	61	56	1	0.003307607497244	54731	LKVPNDKYYGAQTVR	IEYDTFGE	2	5
7876	34442;23558;60472;39333	P07954	P07954	66	61	4	0.000691	34442	DKYYGAQTVR	DTFGELKVPN	2	7
2980	35369;63094;6472;44034;11417;3817;27224	P07954	P07954	470	465	7	0.000691	35369	SLMLVTALNPHIGYD	KAAKIAK	14	4
14766	4962	P07954	P07954	257	251	1	0.002067183462532	4962	YAMTR	THTQDAVPLTLGQEFSGYVQQVK	1	18
8817	18978;28185	P07954	P07954	473	467	2	0.000691	18978	IAKTAHK	SLMLVTALNPHIGYDKAAK	3	16
8539	28146;4774;4201;1413;8871;44816;15238;12321;40551;15392;34087;11123;13233;11704;4321;48425;5727	P07954	P07954	263	256	17	0.0	28146	IKAAMPR	IGRTHTQDAVPLTLGQEFSGYVQQVKYAMTR	2	26
15578	29547;37695	P07954	P07954	270	263	2	0.000691	29547	IYELAAGGTAVGTGLNTR	IKAAMPR	2	2
6052	13008	P07954	P07954	474	467	1	0.03188929002848	13008	IAKTAHK	LMNESLMLVTALNPHIGYDKAAK	4	20
5605	11153;55719	P07954	P07954	183	190	2	0.002905770029058	11153	IPVHPNDHVNKSQSSND	TFPTAMHIAAAIE	11	1
12103	61806;24396;51224	P07954	P07954	470	477	3	0.0	61806	TAHKNGSTLK	DKAAKIAK	4	5
6524	15235	P07954	P07954	465	473	1	0.022259205337217	15235	SLMLVTALNPHIGYD	KAAKIAKTAHK	14	7
10901	7665	P07954	P07954	94	85	1	0.005550686532866	7665	MPTPVIKAFGILKR	IGGVTER	7	5
8850	28591	P07954	P07954	66	56	1	0.007944389278054	28591	VPNDKYYGAQTVR	IEYDTFGELK	5	5
6721	21677;1307	P07954	P07954	90	100	2	0.003074558032283	21677	IGGVTERMPTPVIK	AFGILKR	10	6
13391	63408	P07954	P07954	172	183	1	0.003074558032283	63408	AIEMLGGELGSKIPVHPN	DHVNKSQSSN	12	5
11291	45086	P07954	P07954	122	110	1	0.004708097928437	45086	IANAIMKAADEVAEGK	RAAAEVNQDYGLDPK	7	10
7544	40572;37875;13174;25506	P07954	P07954	171	183	4	0.000691	40572	AIEMLGGELGSK	IPVHPNDHVNKSQSSN	11	11
3970	52071;18081;6022;20402	P07954	P07954	172	184	4	0.000691	52071	SQSSN	AIEMLGGELGSKIPVHPNDHVNK	1	12
9974	37000	P07954	P07954	67	80	1	0.006635333150124	37000	YYGAQTVR	STMNFKIGGVTER	1	6
6867	55715;35897;26057;9770;64134;49723;20337;18138;15420;4288;22324;7075;49871;56725;44499;17776;17279;15578;11077;15627;23404;59415	P07954	P07954	80	66	22	0.0	55715	DKYYGAQTVR	STMNFKIGGVT	2	6
7776	22027	P07954	P07954	257	243	1	0.012379642370931	22027	YAMTR	THTQDAVPLTLGQEFSGYVQQVK	1	10
13541	48971	P07954	P07954	80	94	1	0.002905770029058	48971	KIGGVTER	MPTPVIKAF	1	7
8841	19717;9244	P07954	P07954	263	277	2	0.002726033621081	19717	IKAAMPR	IYELAAGGTAVGTGLNTR	2	9
6462	14859	P07954	P07954	172	187	1	0.023361587773413	14859	AIEMLGGELGSKIPVHPNDHVNK	SQSSNDTFPTAMHIAAAIEVHEVLLPGLQK	12	4
2794	5068;4776;13397;3545;5374	P07954	P07954	131	115	5	0.000691	5068	AADEVAEGKLNDHFPLVVWQTGSGTQTNMNVNEVISNR	RAAAEVNQDYGLDPKIANAIMK	9	15
15560	22192	P07954	P07954	172	190	1	0.001116071428571	22192	AIEMLGGELGSKIPVHPNDHVNK	SQSSNDTFPTAMHIAAAIEVHEVLLPGLQK	12	7
6026	10976;17942;67076;29279;7795;13772;37964;13268;12910;20310;67397;18712;69314;30173;4378;13439;9423;58581	P07954	P07954	80	61	18	0.0	10976	STMNFKIGGVTER	LKVPNDKYYGAQTVR	6	2
5561	55570;10891;33898;30426	P07954	P07954	143	122	4	0.000691	55570	LNDHFPLVVWQTGSGTQTNMNVNEVISNR	RAAAEVNQDYGLDPKIANAIMKAADEVAEGK	12	22
1877	4405;2157;14842	P07954	P07954	145	122	3	0.002905770029058	4405	LNDHFPLVVWQTGSGTQTNMNVNEVISNR	IANAIMKAADEVAEGK	14	7
6920	21799;17125	P07954	P07954	122	147	2	0.003074558032283	21799	LNDHFPLVVWQTGSGTQTNMNVNEVISNR	IANAIMKAADEVAEGK	16	7
2813	3576;4639;10390	P07954	P07954	149	122	3	0.001116071428571	3576	LNDHFPLVVWQTGSGTQTNMNVNEVISNR	AAAEVNQDYGLDPKIANAIMKAADEVAEGK	18	21
3849	31831;18984;5535;13603;6294	P07954	P07954	131	100	5	0.000691	31831	IGGVTERMPTPVIKAFGILKR	DEVAEGKLN	20	7
11405	45815;36244;11420	P07954	P07954	223	256	3	0.0	45815	SKEFAQIIK	DAVPLTLGQEFSGYVQQVKYAMTR	2	19
4312	1704;33573;4165	P07954	P07954	149	115	3	0.001116071428571	1704	LNDHFPLVVWQTGSGTQTNMNVNEVISNR	AAAEVNQDYGLDPKIANAIMKAADEVAEGK	18	14
1477	17367;55174;7856;21273;27536;1637;7520;33222;45718;12323;6263;43478;2526;4580;5947;17513;34227;14171;12715;49246;23395;24036;49047;28504;53366;36041	P07954	P07954	94	131	26	0.0	17367	DEVAEGKLN	MPTPVIKAFGILKR	7	7
7924	22829	P07954	P07954	67	24	1	0.01210710128475	22829	YYGAQTVR	APAAALASAPGLGGAAVPSFWPPNAARMASQNSFRIEYDTFGELK	1	8
8551	45930;28194	P07954	P07954	263	213	2	0.002726033621081	45930	IKAAMPR	EVLLPGLQKLH	2	9
6736	13548;8884;27360;44607;15925;11441	P07954	P07954	80	213	6	0.0	13548	STMNFKIGGVTE	VLLPGLQKLHDALDAK	6	8
5687	23898;9354;53347;11864;19065	P07954	P07954	296	122	5	0.000691	23898	VAAKVAALTGLPFVTAPNKF	IANAIMKAA	4	7
5017	10710;34223;8925;20846;1874	P07954	P07954	172	371	5	0.000691	10710	LGSKIPVHPNDHVNK	LILPENEPGSSIMPGKVNPTQCE	4	16
15817	50560	P07954	P07954	223	502	1	0.000691	50560	SKEFAQIIK	DEWVKPK	2	5
7658	21416	P07954	P07954	172	473	1	0.013876251142402	21416	AIEMLGGELGSKIPVHPN	IAKTAHK	12	3
5394	10671	P07954	P07954	371	49	1	0.043271063696149	10671	PGSSIMPGKVNPTQCE	MASQNSFRIEYDTFGE	9	6
2208	61603;2086;41691;3715;21481;9588;49860;3129;18937;2601;3732;39171	P07954	P07954	183	510	12	0.0	61603	DHVNKSQSSN	DMLGPK	5	6
9150	30363;40626;43255	P07954	P07954	510	172	3	0.001116071428571	30363	DMLGPK	AIEMLGGELGSKIPVHPNDHVNKSQSSNDTFPTAMHIAAAIEVHEVLLPGLQK	6	12
8537	28136;31454	P07954	P07954	80	427	2	0.002905770029058	28136	STMNFKIGGVTER	ASVSFTE	6	2
7634	22342;22341	P07954	P07954	61	427	2	0.014049399506458	22342	LKVPNDKYYGAQTVR	ASVSFTE	2	2
8099	25285	Q14697	Q14697	204	351	1	0.011464670102012	25285	VSQGSKDPAEGDGAQPEETPRDGDK	QGSGETPQTDVRW	19	9
7215	51016;11649;46131;19702	Q14697	Q14697	475	472	4	0.000691	51016	KLVAIVDPHIKVD	SGYRVHEELR	11	1
10111	11790	Q14697	Q14697	907	910	1	0.006635333150124	11790	VVIIGAGKPAAVVLQTK	GSPESR	16	2
12640	21100	Q14697	Q14697	477	472	1	0.003307607497244	21100	SGYRVHEE	KLVAIVDPHIKVD	3	11
2669	51120;3315	Q14697	Q14697	210	204	2	0.003074558032283	51120	VSQGSKDPAEGDGAQPEETPR	DGDKPEETQGKAEKDEPGAW	19	4
5631	7288;14289	Q14697	Q14697	210	220	2	0.001116071428571	7288	VSQGSKDPAEGDGAQPEETPRDGDKPEETQGK	AEKDEPGAW	25	3
11998	52580	Q14697	Q14697	681	691	1	0.004593175853018	52580	AHAHLDTGR	EPWLLPSQHNDIIRDALGQR	7	7
9755	4297	Q14697	Q14697	899	910	1	0.006747638328205	4297	VVIIGAGKPAAVVLQTK	GSPESR	8	2
8788	29674	Q14697	Q14697	229	217	1	0.007944389278054	29674	DEPGAWEETFK	VSQGSKDPAEGDGAQPEETPRDGDKPEETQGKAEK	9	32
12160	69680;53826	Q14697	Q14697	217	204	2	0.000691	69680	PEETQGKAEKDEPGAW	VSQGSKDPAEGDGAQPEETPRDGDK	7	19
5707	12035	Q14697	Q14697	475	462	1	0.037602820233059	12035	VDSGYRVHEE	RKLVAIVDPHIK	3	2
6781	17359	Q14697	Q14697	217	232	1	0.020191285875877	17359	PEETQGKAEK	THSDSK	7	1
13635	29356;1976	Q14697	Q14697	908	930	2	0.000691	29356	VVIIGAGKPAAVVLQTKGSPESR	KPGINVAS	17	1
12118	53463	Q14697	Q14697	899	923	1	0.004593175853018	53463	VVIIGAGKPAAVVLQTK	LSFQHDPETSVLVLR	8	9
10822	12140;11842	Q14697	Q14697	899	924	2	0.001116071428571	12140	VVIIGAGKPAAVVLQTK	LSFQHDPETSVLVLR	8	10
8119	14324	Q14697	Q14697	217	191	1	0.011464670102012	14324	PEETQGKAEKDEPGAW	VSQGSKDPAEGDGAQPEETPRDGDK	7	6
10863	44247	Q14697	Q14697	220	191	1	0.005550686532866	44247	PEETQGKAEKDEPGAW	VSQGSKDPAEGDGAQPEETPRDGDK	10	6
12920	11992	Q14697	Q14697	899	930	1	0.003074558032283	11992	VVIIGAGKPAAVVLQTKGSPESR	KPGINVASDWSIHLR	8	1
5060	12667;9479	Q14697	Q14697	210	321	2	0.007944389278054	12667	VSQGSKDPAEGDGAQPEETPRDGDKPEETQGK	NAAETW	25	5
6424	9893	Q14697	Q14697	829	44	1	0.024133663378713	9893	DDPITLFVALSPQGTAQGE	ESSFCK	5	2
7025	17268	P41250	P41250	227	230	1	0.0168321104959	17268	LMSDK	KCSVEK	3	1
11916	32179	P41250	P41250	731	734	1	0.004593175853018	32179	DVEARYPLFEGQETGK	KETIEE	14	1
12845	24841	P41250	P41250	559	563	1	0.003074558032283	24841	DMINVKR	FQKTLYVEEVVPNVIEPSFGLGR	6	3
16071	51851	P41250	P41250	115	108	1	0.000691	51851	ALQPKDDIVDRAK	VLEAKEL	5	5
5216	10024	P41250	P41250	491	553	1	0.046375165656634	10024	TVNVVQFEPSK	GEFTIETEGKTFQLTKDMINVK	1	16
5925	12526	P41250	P41250	318	484	1	0.033605090494731	12526	LLEFNQGKLPFAAAQIGNSFRN	EKPLKEPK	8	2
4914	25297;8541;28196;39552;28195;36751;21137	P41250	P41250	646	318	7	0.0	25297	FNQGKLPFAAAQIGNSFRNE	HGVSHKVDDSSGSIGR	5	6
5160	9454	O43716	O43716	136	126	1	0.04653781200638	9454	DEQEPFPHS	FVAPPGNISLPKL	9	12
4957	8751	O43716	O43716	136	123	1	0.049674418642233	8751	LDEQEPFPHS	FVAPPGNISLPK	10	9
13370	41466;62921	O43716	O43716	23	59	2	0.000691	41466	TSKADPQGSGR	LEKAIAF	3	3
5629	11686	Q9H936	Q9H936	142	55	1	0.038753651434469	11686	KILAAQGQLSAQGGAQPSVEAPAAPRPTATQLTR	VYTSMSDCLIKTVR	1	11
9919	35613	Q86SX6	Q86SX6	50	53	1	0.006635333150124	35613	DALVKK	DKVVVFLK	5	2
8437	25921	Q86SX6	Q86SX6	59	70	1	0.008993680119592	25921	KVVVFLKGTPE	QPQCGFSNAVVQILR	7	7
10921	12157;44665	P14314	P14314	158	155	2	0.000691	12157	KLIELQAGKK	AREEKQK	1	5
13332	10549;18049	P14314	P14314	158	150	2	0.000691	10549	KLIELQAGKK	KAREEK	1	1
13363	63254;75202	P14314	P14314	166	168	2	0.000691	63254	LIELQAGKK	SLEDQVEMLR	8	1
11216	25983;14325	P14314	P14314	86	82	2	0.002067183462532	25983	PLYIPSNRVN	DEPGTAACPNGSFHCTNTGYK	3	20
10277	14976	P14314	P14314	86	80	1	0.006318207927053	14976	PLYIPSNRVN	DEPGTAACPNGSFHCTNTGYK	3	18
8727	39086;29317	P14314	P14314	442	436	2	0.002905770029058	39086	LVSQKPK	LGGSPTSLGTWGSWIGPDHDKFSAMK	5	4
9464	17208	P14314	P14314	465	459	1	0.006903876794477	17208	YEQGTGCWQGPNR	LGGSPTSLGTWGSWIGPDHDKFSAMK	1	21
14019	30376;18912	P14314	P14314	185	191	2	0.000691	30376	TVKEEAEKP	EREAKEQHQK	8	5
4549	22297;7669	P14314	P14314	180	191	2	0.003074558032283	22297	TVKEEAEKPER	EAKEQHQK	3	3
12143	53651	P14314	P14314	86	74	1	0.004531195538515	53651	PLYIPSNRVN	DEPGTAACPNGSFHCTNTGYK	3	12
7295	20207	P14314	P14314	451	464	1	0.015649107346264	20207	LGGSPTSLGTWGSWIGPDHDK	FSAMKYEQGTGCWQGPNR	13	5
5627	11680	P14314	P14314	436	464	1	0.038753651434469	11680	LVSQKPK	LGGSPTSLGTWGSWIGPDHDKFSAMKYEQGTGCWQGPNR	5	26
5841	13753;11363	P14314	P14314	206	355	2	0.004593175853018	13753	EEQLAAAKAQQEQELAA	DKMPPY	8	2
7334	20462	P14314	P14314	158	431	1	0.015517623592995	20462	KLIELQAGKK	LCPFKLVSQKPK	1	5
7452	19568	P14314	P14314	155	431	1	0.014975413506482	19568	AREEKQK	KLVSQKPK	5	1
9243	12206	P14314	P14314	487	142	1	0.007268951196262	12206	LLCGKETMVTSTTEPSRC	KILIE	5	1
3542	4978;12525;24650	P34897	P34897	469	464	3	0.000691	4978	FKSFLLKDSE	TAKLQD	2	3
10191	28913	P34897	P34897	269	262	1	0.006521122767791	28913	KHADIVTTTTHK	VAAKVIPSPF	1	4
5684	6002;27093	P34897	P34897	476	469	2	0.004708097928437	6002	DSETSQR	TAKLQDFKSFLLK	2	8
5134	9741;15029	P34897	P34897	266	256	2	0.00705513457225	9741	VIPSPFK	MAHISGLVAAK	4	5
4474	47341;60115;7263;9911;5497;23137;35863;76439;56353	P34897	P34897	474	464	9	0.0	47341	SFLLKDSETSQR	TAKLQDFK	5	3
5637	40091;11738	P34897	P34897	409	464	2	0.003307607497244	40091	SKTAKLQ	VLELVSITANKNTCPG	5	11
10342	40389	P34897	P34897	406	474	1	0.006060606061183	40389	VLELVSITANKNTCPGDR	SKTAKLQDFKSFLLKDSETSQR	8	15
7910	24007;24006	P34897	P34897	404	474	2	0.01210710128475	24007	VLELVSITANKNTCPGDR	LQDFKSFLLKDSETSQR	6	10
4548	21444;11910;16468;10755;30853;3102;72950;7667;10333;54707	P34897	P34897	95	409	10	0.0	21444	AALEALGSCLNNKYSEGYPGKR	VLELVSITANKNTCPGDRSAITPGGLR	13	11
9609	3631;62944;34508	P34897	P34897	201	196	3	0.000691	3631	TGLIDYNQLALTAR	ISATSIFFESMPYKLNPK	1	14
4642	7925;32202	P34897	P34897	195	200	2	0.000691	7925	SMPYK	LNPKTGLIDYNQLALTAR	4	4
14198	67350	P34897	P34897	406	411	1	0.002726033621081	67350	VLELVSITANK	NTCPGDRSAITPGGLR	8	2
8353	33728;47206;66190;25563	P34897	P34897	459	464	4	0.0	33728	VVDFIDEGVNIGLEVKSK	TAKLQDFKSFLLKDSETSQR	16	3
3411	7054;4691	P34897	P34897	464	470	2	0.005807200929733	7054	SFLLK	SKTAKLQDFK	1	5
9136	30505	P34897	P34897	302	309	1	0.007920286154318	30505	AVDPKTGR	EIPYTFEDRINFAVFPSLQGGPHNHAIAAVAVALK	5	4
8065	24641	P34897	P34897	469	461	1	0.011464670102012	24641	DFKSFLLK	SKTAKLQ	3	2
9482	34424	P34897	P34897	192	200	1	0.006903876794477	34424	RISATSIFFESMPYK	LNPKTGLIDYNQLALTAR	11	4
14354	68374	P34897	P34897	302	310	1	0.002726033621081	68374	AVDPKTGR	EIPYTFEDRINFAVFPSLQGGPHNHAIAAVAVALK	5	5
4600	12482;14990;5479	P34897	P34897	461	470	3	0.004593175853018	12482	SFLLK	SKTAKLQDFK	1	2
8524	14700;13021;28285;22564;44003;50121;66194	P34897	P34897	461	474	7	0.0	14700	LLKDSETSQR	SKTAK	3	2
6247	13471;8530	P34897	P34897	297	269	2	0.000691	13471	KGVKAVDPK	VIPSPFKHADIVTTTTHK	4	7
7552	10201;41551;18392;47816;21132;21454;62813;75563	P34897	P34897	297	245	8	0.0	10201	DEVKAHLLA	GVKAV	4	3
10052	29959	P34897	P34897	409	461	1	0.006635333150124	29959	VLELVSITANKNTCPGDR	SKTAKLQDFKSFLLKDSETSQR	11	2
14089	62738	P34897	P34897	245	302	1	0.002726033621081	62738	VKAHLLADMAHISGLVAAK	AVDPKTGR	2	5
7273	41547;10511;8353;75276;13191;61660;52068;2036;25243;20214;10509;10510;7167;14777;52505;47158;36383;50924;10508;12718;8804;35390;48306	P34897	P34897	409	469	23	0.0	41547	VLELVSITANKNTCPGDR	SKTAKLQDFKSFLLKDSETSQR	11	10
3705	5370;23497	P34897	P34897	406	469	2	0.006903876794477	5370	VLELVSITANKNTCPGDR	LQDFKSFLLKDSETSQR	8	5
3967	33243;47154;54574;6015;12382;41558	P34897	P34897	409	474	6	0.000691	33243	VLELVSITANKNTCPGDR	TAKLQDFKSFLLKDSETSQR	11	13
3583	5030;5029;22407	P34897	P34897	173	103	3	0.00705513457225	5030	IMGLDLPDGGHLTHGYMSDVK	AALEALGSCLNNKYSEGYPGKR	13	21
5934	13114;13642	P34897	P34897	178	103	2	0.006747638328205	13114	IMGLDLPDGGHLTHGYMSDVK	SEGYPGKR	18	7
3978	45593;6034;6452	P34897	P34897	95	173	3	0.003074558032283	45593	IMGLDLPDGGHLTHGYMSDVK	AALEALGSCLNNKYSEGYPGKR	13	13
4314	19427;19042;12578;11297;7206;6785	P34897	P34897	103	181	6	0.000691	19427	YSEGYPGKR	MSDVKR	8	5
8594	27105	P34897	P34897	181	100	1	0.008343558285153	27105	IMGLDLPDGGHLTHGYMSDVKR	AALEALGSCLNNKYSEGYPGK	21	18
10749	41333;69695	P34897	P34897	95	176	2	0.000691	41333	AALEALGSCLNNKYSEGYPGK	IMGLDLPDGGHLTHGYMSDVKR	13	16
8769	27952	P34897	P34897	95	178	1	0.007944389278054	27952	AALEALGSCLNNKYSEGYPGK	IMGLDLPDGGHLTHGYMSDVKR	13	18
5515	10776	P34897	P34897	181	96	1	0.0403864734543	10776	IMGLDLPDGGHLTHGYMSDVKR	YSEGYPGK	21	1
6507	64379;15000;33710;26228;48845;39100;22822;56489	P34897	P34897	181	95	8	0.0	64379	AALEALGSCLNNKYSEGYPGK	IMGLDLPDGGHLTHGYMSDVKR	13	21
5666	22626;11389	P34897	P34897	302	464	2	0.005550686532866	22626	AVDPKTGREIPYTFE	TAKLQ	5	3
9234	31379	P34897	P34897	404	192	1	0.007268951196262	31379	VLELVSITANKNTCPGDR	ISATSIFFESMPYKLNPK	6	10
6118	13352	P34897	P34897	103	406	1	0.030834341006852	13352	YSEGYPGKR	VLELVSITANK	8	8
7672	21373;14445;8734;14031;11017;26778;11412;4697;9192	P34897	P34897	409	103	9	0.0	21373	VSITANKNTCPGDR	SEGYPGKR	7	7
9637	45283;52253;35368	P34897	P34897	409	100	3	0.000691	45283	VLELVSITANKNTCPGDR	AALEALGSCLNNKYSEGYPGK	11	18
10289	38022	P34897	P34897	411	100	1	0.006318207927053	38022	VLELVSITANKNTCPGDR	SEGYPGK	13	4
7919	19423;14223	P34897	P34897	95	406	2	0.002905770029058	19423	AALEALGSCLNNKYSEGYPGKR	VLELVSITANK	13	8
9521	32883	P34897	P34897	90	409	1	0.006903876794477	32883	AALEALGSCLNNK	VLELVSITANKNTCPGDR	8	11
4933	7403;44841;17221;32904;15898;11671;59267;8922;7147;32560	P34897	P34897	469	103	10	0.0	7403	LQDFKSFLLKDSE	GYPGKR	5	5
6621	53682;15593	P34897	P34897	469	100	2	0.002726033621081	53682	LQDFKSFLLK	AALEALGSCLNNKYSEGYPGK	5	18
8560	26566;30712;26565;52102	P34897	P34897	469	95	4	0.000691	26566	LQDFKSFLLKDSETSQR	AALEALGSCLNNKYSEGYPGK	5	13
13245	62255	Q9H4A6	Q9H4A6	42	52	1	0.003074558032283	62255	AAGGGAGSSEDDAQSR	DEQDDDDKGDSKETR	15	8
13856	65012	Q9UBQ7	Q9UBQ7	296	284	1	0.002905770029058	65012	NCVILPHIGSATHR	IAAAGLDVTSPEPLPTNHPLLTLK	10	22
13560	10818	P38646	P38646	378	376	1	0.002905770029058	10818	SDIGEVILVGGMTR	AMQDAEVSK	1	8
10194	39261;8755;71543	P38646	P38646	466	468	3	0.000691	39261	NTTIPTK	KSQVFSTAADGQTQVEIKVCQGER	6	1
13198	60041;15067	P38646	P38646	467	469	2	0.000691	60041	NTTIPTKK	SQVFSTAADGQTQVEIKVCQGER	7	1
12860	57383	P38646	P38646	294	291	1	0.003074558032283	57383	ETGVDLTK	HIVKEFKR	2	7
14275	67651	P38646	P38646	288	291	1	0.002726033621081	67651	HIVKEF	KRETGVDLTK	4	1
14134	65106	P38646	P38646	537	533	1	0.002726033621081	65106	DKGTGREQQIVIQSSGGLSK	DIDANGIVHVSAK	2	11
16450	10117;68533	P38646	P38646	539	535	2	0.0	10117	GTGREQQIVIQSSGGLSK	DIDANGIVHVSAKDK	2	13
6561	15808;30460	P38646	P38646	567	563	2	0.004593175853018	15808	KYAEEDR	NMVKNAE	1	4
11101	3334;4318;11516	P38646	P38646	671	675	3	0.000691	3334	MASEREGSGSSGTGEQKE	DQKEEKQ	17	3
11087	13322	P38646	P38646	568	563	1	0.005550686532866	13322	YAEEDRR	EQQIVIQSSGGLSKDDIENMVKNAEK	1	22
7272	20080;27344	P38646	P38646	612	617	2	0.003074558032283	20080	DQLPADECNKLKE	EISKMR	12	4
5632	31567;11030;35519	P38646	P38646	600	594	3	0.000691	31567	VEAVNMAEGIIHDTETK	MEEFKDQLPADECNKLKEEISK	16	5
9700	9467	P38646	P38646	616	610	1	0.006747638328205	9467	EEISK	MEEFKDQLPADECNKLK	4	15
15880	63335	P38646	P38646	200	206	1	0.000691	63335	NAVITVPAYFNDSQR	QATKDAGQISGLNVLR	13	4
4517	7576;7997;41511;28476;7577	P38646	P38646	288	294	5	0.001116071428571	7576	HIVKEFK	ETGVDLTKDNMALQR	4	2
12912	29365;49469	P38646	P38646	314	320	2	0.000691	29365	CELSSSVQTDINLPYLTMDSSGPK	VREAAEKAK	4	7
10796	41787	P38646	P38646	316	322	1	0.005550686532866	41787	KAKCE	LSSSVQTDINLPYLTMDSSGPK	3	4
5991	12817	P38646	P38646	192	185	1	0.032953864607549	12817	NAVITVPAYFNDSQR	TAENYLGHTAK	5	9
13843	66658	P38646	P38646	212	205	1	0.002905770029058	66658	DAGQISGLNVLR	NAVITVPAYFNDSQRQATK	6	18
5427	11632;16823;18319;8618;37624	P38646	P38646	653	646	5	0.000691	11632	ENIRQAASSLQQASLKLF	EMAYKK	16	5
10613	38523	P38646	P38646	664	657	1	0.005550686532866	38523	EGSGSSGTGEQKE	KMASE	5	4
13366	61344;57140	P38646	P38646	314	321	2	0.000691	61344	CELSSSVQTDINLPYLTMDSSGPK	VREAAEKAK	5	7
8774	28086	P38646	P38646	333	340	1	0.007944389278054	28086	DINLPYLTM	DSSGPKHLNMK	8	6
12595	17191	P38646	P38646	610	617	1	0.003307607497244	17191	KDQLPADECNKL	KEEISKMR	11	6
10412	38844;6913;900	P38646	P38646	671	678	3	0.0	38844	EGSGSSGTGEQKE	DQKEEKQ	12	6
13850	15708;18173;26803;6661;16451	P38646	P38646	143	135	5	0.0	15708	NVPFKIVR	RYDDPEVQKDIK	5	9
6387	14625;56989	P38646	P38646	322	314	2	0.002726033621081	14625	CELSSSVQTDINLPYLTMDSSGPK	VREAAEKAK	6	7
7040	17775	P38646	P38646	398	390	1	0.0168321104959	17775	VQQTVQ	DIGEVILVGGMTRMPK	4	12
11891	40560	P38646	P38646	625	617	1	0.004593175853018	40560	KDSETGENIR	ISKMR	1	3
3043	26832;3964;45483;32451;40271;46575;45232;29956;8675	P38646	P38646	654	646	9	0.0	26832	KMASER	QAASSLQQASLKLFEMAYK	1	12
5859	6055	P38646	P38646	662	654	1	0.03402571713274	6055	EGSGSSGTGEQKE	KMASER	3	1
8995	4916;2711;9731;617;5747;6915	P38646	P38646	675	667	6	0.0	4916	EDQKEEKQ	KMASEREGSGSSGTGEQK	4	14
4770	59373;8042	P38646	P38646	291	299	2	0.000691	59373	HIVKEFKR	ETGVDLTK	7	7
12819	16070;35928	P38646	P38646	592	600	2	0.000691	16070	VEAVNMAEGIIHDTETK	MEEFKDQLPADECNKLKEEISK	14	5
11441	17149;28789;29470;23596	P38646	P38646	377	368	4	0.000691	17149	DAEVSKS	RTIAPCQKAMQ	6	8
5181	9555;4273;46677	P38646	P38646	653	644	3	0.000691	9555	LFEMAYKK	KDSETGENIRQAASSLQQASLK	7	20
5254	9019;6693;23899;3265;42357;38353;9858;9051	P38646	P38646	291	300	8	0.0	9019	HIVKEFKR	ETGVDLTKDNMALQR	7	8
6087	13182;56783;15326;38656;8251;50423	P38646	P38646	554	563	6	0.0	13182	DKGTGREQQIVIQSSGGLSK	DDIENMVKNA	19	8
4925	18878;4615;49558;4826;23416;4235;8914	P38646	P38646	138	128	7	0.0	18878	DIKNVPFKIVR	YDDPEVQK	3	1
2922	44588;3325;19876;18300;3720	P38646	P38646	378	368	5	0.000691	44588	SDIGEVILVGGMTR	RTIAPCQKAMQDAEVSK	1	8
6916	17130	P38646	P38646	675	664	1	0.018189599837792	17130	EDQKEEKQ	EGSGSSGTGEQK	4	5
1205	2979;1273;3023	P38646	P38646	678	667	3	0.003579098067287	2979	EDQKEEKQ	MASEREGSGSSGTGEQK	7	13
9444	18516	P38646	P38646	164	175	1	0.00705513457225	18516	LYSPSQIGAFVLMK	MKETAENYLGHTAK	5	2
11156	7419	P38646	P38646	314	325	1	0.004996876951905	7419	VREAAEKAK	CELSSSVQTDINLPYLTMDSSGPK	7	9
5926	13076;53529;55487;17074	P38646	P38646	187	175	4	0.000691	13076	ENYLGHTAKNAVITVPAYFN	MKETA	9	2
7690	16706;36162;59524;22672	P38646	P38646	612	600	4	0.000691	16706	LKEEISK	MEEFKDQLPADECNK	2	5
4006	9642;5902;15596;30674;29785;7444;9050;6124;15554;7804	P38646	P38646	288	300	10	0.0	9642	ETGVDLTKDNMALQR	HIVKEFKR	8	4
9941	35584	P38646	P38646	555	567	1	0.006635333150124	35584	EQQIVIQSSGGLSKDDIENMVK	NAEKYAEEDR	14	4
11710	48239;19848	P38646	P38646	161	148	2	0.001116071428571	48239	LYSPSQIGAFVLMK	ASNGDAWVEAHGK	2	2
12053	50974	P38646	P38646	498	485	1	0.004593175853018	50974	EMAGDNKLLGQFTLIGIPPAPR	SQVFSTAADGQTQVEIKVCQGER	7	17
5446	32331;10912	P38646	P38646	675	662	2	0.004708097928437	32331	EDQKEEKQ	KMASEREGSGSSGTGEQK	4	9
6818	17503	P38646	P38646	625	638	1	0.019390581727253	17503	KDSETGENIR	QAASSLQQASLKLFEMAYKK	1	4
900	11197;30638;18284;982;1978	P38646	P38646	657	671	5	0.001116071428571	11197	EGSGSSGTGEQKE	KMASE	12	4
5158	9829;24819;12840;7605;41116;58589	P38646	P38646	610	595	6	0.0	9829	PADECNKL	ERVEAVNMAEGIIHDTETKMEEF	7	19
3246	15020;4376	P38646	P38646	106	121	2	0.004531195538515	15020	LVGMPAKR	QAVTNPNNTFYATKR	7	14
11568	2937	P38646	P38646	192	175	1	0.004708097928437	2937	NAVITVPAYFNDSQR	MKETAENYLGHTAK	5	2
7312	39957;20320	P38646	P38646	612	595	2	0.003074558032283	39957	ERVEAVNMAEGIIHDTETKMEEFKDQLPADECNK	LKEEISK	19	2
5358	10612	P38646	P38646	299	316	1	0.043271063696149	10612	LTKDNMALQR	KAKCE	2	3
4334	6707;5170;13395;4640;1761;10767;3121;28489	P38646	P38646	654	671	8	0.0	6707	LFEMAYKKMASER	EGSGSSGTGEQKEDQKEEKQ	8	12
6276	14087;14086	P38646	P38646	610	592	2	0.026508972281811	14087	PADECNKL	ERVEAVNMAEGIIHDTETKMEEF	7	16
3604	17110;8477;10354;12101;5884;25532;5092;7194	P38646	P38646	671	653	8	0.000691	17110	MASEREGSGSSGTGEQKE	LFEMAYKK	17	7
8010	24655	P38646	P38646	187	205	1	0.011464670102012	24655	ENYLGHTAKNAVITVPAYFN	DSQRQATK	9	7
1522	14539;3819;28947;29948;332	P38646	P38646	657	675	5	0.001116071428571	14539	EDQKEEKQ	KMASEREGSGSSGTGEQK	4	4
7127	6522;29824;7117;51676;6145;17662	P38646	P38646	187	206	6	0.0	6522	QATKDAGQISGLNVLR	NYLGHTAKNAVITVPAYFNDSQR	4	8
6020	1639;20359;493;9382;20497;23330	P38646	P38646	675	654	6	0.000691	1639	EDQKEEKQ	KMASEREGSGSSGTGEQK	4	1
5365	10643	P38646	P38646	316	294	1	0.043271063696149	10643	AKCELSSSVQTDINLPYLTMDSSGPK	RETGVDLTKDNMALQR	2	3
13489	8035;2890	P38646	P38646	654	678	2	0.000691	8035	KMASER	EGSGSSGTGEQKEDQKEEKQ	1	19
4953	66229;8159	P38646	P38646	537	563	2	0.002067183462532	66229	DKGTGREQQIVIQSSGGLSK	DDIENMVKNAEK	2	8
11437	32859	P38646	P38646	48	76	1	0.004708097928437	32859	ASEAIK	QAKVLENAEGAR	2	3
11042	12399;43409	P38646	P38646	206	175	2	0.000691	12399	QATKDAGQISGLNVLR	MKETAENYLGHTAKNAVITVPAYFNDSQR	4	2
8478	11227;37563	P38646	P38646	300	340	2	0.002905770029058	11227	ETGVDLTKD	SSGPKHLNMK	8	5
10572	10050	P38646	P38646	299	340	1	0.005550686532866	10050	ETGVDLTK	DSSGPKHLNMK	7	6
8884	30366	P38646	P38646	646	595	1	0.007944389278054	30366	QAASSLQQASLKLFE	TKMEE	12	2
5566	17422;62863;8223;71944	P38646	P38646	467	533	4	0.0	17422	LINRNTTIPTKK	DIDANGIVHVSAK	11	11
10842	12044;8929	P38646	P38646	467	535	2	0.000691	12044	NTTIPTKK	GVPQIEVTFDIDANGIVHVSAKDKGTGR	7	22
13164	32872	P38646	P38646	535	466	1	0.003074558032283	32872	DIDANGIVHVSAKDK	NTTIPTK	13	6
3652	5257;20532;10332;20158;30550;18043;24454;8657	P38646	P38646	537	468	8	0.0	5257	DKGTGR	LINRNTTIPTKKSQVFSTAA	2	12
5826	40262;22092;12058;12003;13696;34713;44749;34695;13311	P38646	P38646	537	467	9	0.0	40262	NTTIPTKK	DKGTGREQQIVIQSSGGLSKDDIENMVK	7	2
3749	61220;14583;47465;33245;44739;30118;14843;5352;18457;26906	P38646	P38646	316	394	10	0.0	61220	AKCELSSSVQTDINLPYLTMDSSGPK	MPKVQQTVQDLFGR	2	3
14509	44136	P38646	P38646	394	314	1	0.002726033621081	44136	MPKVQQTVQDLFGR	VREAAEKAKCELSSSVQTDINLPYLTMDSSGPK	3	7
13159	48236	P38646	P38646	300	394	1	0.003074558032283	48236	ETGVDLTKDNMALQR	MPKVQQTVQDLFGR	8	3
11058	44515;31978	P38646	P38646	394	288	2	0.002067183462532	44515	MPKVQQTVQDLFGRAPSK	HIVKE	3	4
7819	22313	P38646	P38646	52	185	1	0.012379642370931	22313	DYASEAIKGAVVGIDLGTTNSCVAVMEGK	ETAENYLGHTAKNAVITVPAYFNDSQR	8	10
9297	32042	P38646	P38646	671	537	1	0.00705513457225	32042	EGSGSSGTGEQKE	DKGTGREQQIVIQSSGGLSK	12	2
4950	12614;53113;22315;11350;29413;29412;22314;33789;52805;22312;51474;9011;35291;34149;64339	P38646	P38646	52	187	15	0.0	12614	ETAENYLGHTAKNAVITVPAYFNDSQRQATKDAGQISGLNVLR	DYASEAIKGAVVGIDLGTTNSCVAVMEGK	12	8
15363	10168	P38646	P38646	48	187	1	0.001116071428571	10168	ASEAIK	LGHTAKNAVITVPAYF	2	6
9830	34830;34832;57152;57151;57150;34831;54177	P38646	P38646	52	206	7	0.000691	34830	DYASEAIKGAVVGIDLGTTNSCVAVMEGK	ETAENYLGHTAKNAVITVPAYFNDSQRQATKDAGQISGLNVLR	8	31
11637	23359;32703	P38646	P38646	625	468	2	0.000691	23359	KDSETGENIR	KSQVFSTAADGQTQVEIK	1	1
12873	35874	P38646	P38646	206	48	1	0.003074558032283	35874	QATKDAGQISGLNVLR	ASEAIK	4	2
9771	34426	P38646	P38646	625	467	1	0.006747638328205	34426	KDSETGENIR	NTTIPTKKSQVFSTAA	1	7
7994	23246	P38646	P38646	299	138	1	0.011464670102012	23246	ETGVDLTK	DIKNVPFKIVR	7	3
7785	64857;22236;6485;18927	P38646	P38646	300	138	4	0.0	64857	ETGVDLTKDNMALQR	RYDDPEVQKDIKNVPFK	8	12
7310	19205	P38646	P38646	212	48	1	0.015649107346264	19205	DAGQISGLNVLR	DYASEAIK	6	4
14034	66200	P38646	P38646	300	135	1	0.002726033621081	66200	ETGVDLTKDNMALQR	RYDDPEVQKDIKNVPFK	8	9
6576	15994	P38646	P38646	18	187	1	0.021884118394331	15994	LVGAAASR	MKETAENYLGHTAKNAVITVPAYFNDSQR	7	14
5883	12874	P38646	P38646	498	675	1	0.033868092711824	12874	DNKLLGQFTLIGIPPAPR	DQKEEKQ	3	3
6583	16220	P38646	P38646	106	291	1	0.021884118394331	16220	LVGMPAKR	HIVKEFKR	7	7
7617	21391	P38646	P38646	394	187	1	0.014049399506458	21391	MPKVQQTVQ	ENYLGHTAKNAVITVPAYFN	3	9
5084	39439;22107;9546;19407;35652;17506;21953;4269;44727;28981;17265;19377;13676;37033;26251	P38646	P38646	314	106	15	0.0	39439	LVGMPAKR	VREAAEKAKCELSSSVQTDINLPYLTMDSSGPK	7	7
3903	30169;24255;21748;19291;5169;6809;27529;12465;25746;8573;8413;5582;18695;14752	P38646	P38646	106	316	14	0.0	30169	LVGMPAKR	AKCELSSSVQT	7	2
7868	36663;22469	P38646	P38646	377	159	2	0.003074558032283	36663	AMQDAEVSKSDIGEVIL	VEAHGKLY	9	6
6336	14321;51350	P38646	P38646	377	625	2	0.002905770029058	14321	DAEVSKS	KDSETGENIR	6	1
15732	16424	P38646	P38646	467	206	1	0.000691	16424	NTTIPTKK	QATKDAGQISGLNVLR	7	4
12094	41316;68712	P38646	P38646	206	468	2	0.000691	41316	QATKDAGQISGLNVLR	NTTIPTKKSQVFSTAADGQTQVEIK	4	8
9822	15876;17156;17644	P38646	P38646	467	187	3	0.000691	15876	NTTIPTKK	ENYLGHTAKNAVITVPAYFN	7	9
7713	21630;24381;8443;15644;9873;37710	P38646	P38646	468	187	6	0.0	21630	KSQVFSTAADGQTQVEIK	MKETAENYLGHTAKNAVITVPAYFNDSQR	1	14
8208	28872;25912;4241;26407;11056;23576	P38646	P38646	498	206	6	0.0	28872	QATKDAGQISGL	VCQGEREMAGDNKLL	4	13
11554	60994;5016	P38646	P38646	468	175	2	0.001116071428571	60994	KSQVFSTAADGQTQVEIK	MKETAENYLGHTAKNAVITVPAYFNDSQR	1	2
6318	14973	P38646	P38646	187	480	1	0.026181223168337	14973	MKETAENYLGHTAKNAVITVPAYFNDSQR	SQVFSTAADGQTQVEIKVCQGER	14	12
10189	19671	P38646	P38646	205	498	1	0.006521122767791	19671	DSQRQATK	DNKLLGQFTLIGIPPAPR	7	3
10017	26723	P38646	P38646	671	377	1	0.006635333150124	26723	MASEREGSGSSGTGEQKE	DAEVSKS	17	6
10666	25514	P38646	P38646	467	159	1	0.005550686532866	25514	NTTIPTKK	AHGKLYSPSQIGAFVLMK	7	4
10870	43325	P38646	P38646	468	159	1	0.005550686532866	43325	KSQVFSTAADGQTQVE	AHGKLYSPSQIGAFVLMK	1	4
5516	42806;5985;62961;20780;19189;4983;6585;3583	P38646	P38646	187	498	8	0.0	42806	MKETAENYLGHTAKNAVITVPAYFNDSQR	VCQGEREMAGDNKLLGQFTLIGIPPAPR	14	13
8962	28522;30269;44798	P38646	P38646	175	498	3	0.000691	28522	MKETAENYLGHTAKNAVITVPAYFNDSQR	VCQGEREMAGDNKLLGQFTLIGIPPAPR	2	13
9244	56879;7881	P38646	P38646	498	159	2	0.002067183462532	56879	EMAGDNKLLGQFTLIGIPPAPR	ASNGDAWVEAHGKLYSPSQIGAFVLMK	7	13
8320	4541;25234;68146;38185;45352	P38646	P38646	555	206	5	0.0	4541	QATKDAGQISGLNVLR	EQQIVIQSSGGLSKDDIENMVK	4	14
5846	55584;58547;12681	P38646	P38646	206	567	3	0.002726033621081	55584	QATKDAGQISGLNVLR	KYAEE	4	1
9549	3933;11558	P38646	P38646	187	555	2	0.000691	3933	MKETAENYLGHTAKNAVITVPAYFNDSQR	EQQIVIQSSGGLSKDDIENMVK	14	14
6604	16032	P38646	P38646	378	1	1	0.021761874880519	16032	SDIGEVILVGGMTR	MISASR	1	1
5109	9256	P38646	P38646	567	187	1	0.04653781200638	9256	NAEKY	LGHTAKNAVITVPAYF	4	6
14719	71091	P38646	P38646	175	555	1	0.002067183462532	71091	MKETAENYLGHTAKNAVITVPAYFNDSQR	EQQIVIQSSGGLSKDDIENMVK	2	14
3852	15849;5742	P38646	P38646	468	73	2	0.004593175853018	15849	KSQVFSTAADGQTQVE	GKQAK	1	2
7610	20618;15949	P38646	P38646	625	206	2	0.000691	20618	KDSETGENIRQAASSLQQASLK	QATKDAGQISGLNVLR	1	4
12655	7578;34453	P38646	P38646	498	73	2	0.000691	7578	DNKLLGQFTLIGIPPAPR	EGKQAK	3	3
5274	10275	P38646	P38646	625	192	1	0.044659825191942	10275	KDSETGENIR	NAVITVPAYFNDSQRQATK	1	5
10616	27034;32815;3135;31737;23671;64770	P38646	P38646	625	187	6	0.0	27034	KDSETGENIR	MKETAENYLGHTAKNAVITVPAYFNDSQR	1	14
9785	5654	P38646	P38646	625	175	1	0.006747638328205	5654	KDSETGENIR	MKETAENYLGHTAKNAVITVPAYFNDSQR	1	2
5195	9540	P38646	P38646	504	52	1	0.04653781200638	9540	EMAGDNKLLGQFTLIGIPPAPR	RDYASEAIKGAVVGIDLGTTNSCVAVMEGK	13	9
9302	31392	P38646	P38646	625	159	1	0.00705513457225	31392	KDSETGENIR	VEAHGKLY	1	6
7384	19788	P38646	P38646	206	675	1	0.015144766153229	19788	QATKDAGQISGLNVLR	EGSGSSGTGEQKEDQKEEKQ	4	16
10564	11875	P38646	P38646	554	73	1	0.005550686532866	11875	EQQIVIQSSGGLSK	EGKQAK	13	3
5184	9676	P38646	P38646	627	76	1	0.04653781200638	9676	SETGENIR	QAKVLE	1	3
11258	26343	P38646	P38646	625	48	1	0.004708097928437	26343	KDSETGENIR	ASEAIK	1	2
11650	22048	P11021	P11021	139	137	1	0.004593175853018	22048	TFAPEEISAMVLTK	DIGGGQTK	1	7
16680	38721	P11021	P11021	354	352	1	0.000691	38721	SDIDEIVLVGGSTR	VLEDSDLKK	1	8
12480	14517	P11021	P11021	447	445	1	0.003579098067287	14517	KSQIFSTASDNQPTVTIK	NTVVPTK	1	6
6344	15089;70862;35117	P11021	P11021	125	122	3	0.000691	15089	TKPYIQV	FLPFKVVEKK	2	9
8081	17501	P11021	P11021	166	163	1	0.011464670102012	17501	VTHAVVTVPAYFN	EAYLGKK	2	6
7032	18675;37604;36711	P11021	P11021	632	635	3	0.000691	18675	IVQPIISK	LYGSAGPPPTGEEDTAE	7	2
11436	18518;57792	P11021	P11021	353	349	2	0.001116071428571	18518	KSDIDEIVLVGGSTR	VLEDSDLK	1	5
6016	13458;19239;24149;20259	P11021	P11021	370	366	4	0.002067183462532	13458	IPKIQQLVK	IVLVGGSTR	3	8
12246	54419;36253	P11021	P11021	466	462	2	0.001116071428571	54419	VYEGERPLTK	DNQPTVTIK	2	7
12779	33810;17363;21243;24854	P11021	P11021	621	617	4	0.0	33810	KKELEEIVQPIISK	DIEDFKAK	2	6
4507	4923;17206;8240;7546;12145;14466;17850;16087;22262;33467	P11021	P11021	521	525	10	0.0	4923	VTAEDKGTGNKNK	ITITNDQNRLTPE	11	2
10652	16794;39472	P11021	P11021	118	113	2	0.000691	16794	KVVEKK	TWNDPSVQQDIKFLPF	1	12
14059	9801	P11021	P11021	354	349	1	0.002726033621081	9801	SDIDEIVLVGGSTR	VLEDSDLK	1	5
14157	64453	P11021	P11021	518	523	1	0.002726033621081	64453	VTAEDKGTGNK	NKITITNDQNR	8	2
3865	3599;17680;40748;5470	P11021	P11021	632	637	4	0.000691	3599	IVQPIISK	LYGSAGPPPTGEEDTAE	7	4
12240	54387	P11021	P11021	446	452	1	0.003892427459306	54387	NTVVPTKK	SQIFSTASDNQPTVTIK	7	5
8811	29862;34305	P11021	P11021	521	527	2	0.003074558032283	29862	VTAEDKGTGNKNK	ITITNDQNR	11	4
7084	35779;18967	P11021	P11021	547	553	2	0.000691	35779	MVNDAEKFAE	EDKKLKER	7	3
4940	8979;9530	P11021	P11021	294	287	2	0.011464670102012	8979	EVEKAKR	AVQKLRR	4	4
14050	26527;7330;6341	P11021	P11021	516	523	3	0.000691	26527	VTAEDKGTGNK	NKITITNDQNRLTPEEIER	6	2
4102	22116;25293;6351;13812;29110;30346;13301	P11021	P11021	547	554	7	0.0	22116	MVNDAEKF	AEEDKKLK	7	6
11542	16945	P11021	P11021	579	571	1	0.004708097928437	16945	NQIGDKEK	SYAYSLK	6	5
4578	7757;13625	P11021	P11021	556	547	2	0.008343558285153	7757	AEEDKKLKER	MVNDAEKF	8	7
7780	23221;30200;42607;51124	P11021	P11021	516	525	4	0.000691	23221	VTAEDKGTGNKNK	ITITNDQNRLTPEEIER	6	2
7651	22418	P11021	P11021	354	344	1	0.013876251142402	22418	SDIDEIVLVGGSTR	STMKPVQKVLEDSDLKK	1	8
8037	24803	P11021	P11021	376	366	1	0.011464670102012	24803	IQQLVKEFFNGKEPSR	STMKPVQKVLEDSDLKKSDIDEIVLVGGSTRIPK	6	30
8044	24843	P11021	P11021	175	185	1	0.011464670102012	24843	VTHAVVTVPAYFNDAQR	QATKDAGTIAGLNVMR	11	4
4883	42519;6210	P11021	P11021	118	107	2	0.003892427459306	42519	FLPFKVVEK	TWNDPSVQQDIK	5	6
11169	46337	P11021	P11021	376	365	1	0.004996876951905	46337	IQQLVKEFFNGKEPSR	VLEDSDLKKSDIDEIVLVGGSTRIPK	6	21
13898	67055;70733	P11021	P11021	435	446	2	0.000691	67055	DVCPLTLGIETVGGVMTKLIPR	NTVVPTKKSQIFSTAS	18	7
7857	23676	P11021	P11021	632	620	1	0.012379642370931	23676	ELEEIVQPIISK	KAKKK	11	4
16121	51206	P11021	P11021	69	81	1	0.000691	51206	ITPSYVAFTPEGER	LIGDAAKNQLTSNPENTVFDAKR	9	7
10585	32562;8302;48320;43297;48786	P11021	P11021	340	352	5	0.0	32562	VLEDSDLKKSDIDEIVL	STMKPVQK	8	4
4007	59884;15698;7825;6125;11610;39800	P11021	P11021	435	447	6	0.0	59884	KSQIFSTASDNQPTVTIK	TVGGVMTKLIPR	1	8
8832	39599;30026	P11021	P11021	125	138	2	0.002905770029058	39599	DIGGGQTKTFAPEEISAMVLTK	KTKPYIQV	8	3
6854	11872;31992;17724;11874;7511;34679;22540;23659;23754;25062;59866;4912;1066	P11021	P11021	340	353	13	0.0	11872	KSDIDEIVLVGGSTR	STMKPVQK	1	4
9267	31170;29321;30025	P11021	P11021	139	125	3	0.000691	31170	TFAPEEISAMVLTK	TKPYIQVDIGGGQTK	1	2
8210	25927	P11021	P11021	352	338	1	0.010757829311977	25927	KKSDIDEIVL	STMKPVQK	1	2
6126	9005;15918;40177;15919;44989;5131;21967;20892;60524;23777;46329;22064	P11021	P11021	138	123	12	0.0	9005	PYIQVDIGGGQTKTFAPEEISAMVLTK	FLPFKVVEKKTK	13	10
10907	57964;24949	P11021	P11021	85	69	2	0.001116071428571	57964	NQLTSNPENTVFDAKR	NGRVEIIANDQGNRITPSYVAFTPEGERLIGDAAK	4	23
4947	23346;9879;50587;6301;14096;20408;23778;59456;47967;60248;14026;9004;48755;33455;36243;23849;22224;44320;66694;29544;9855	P11021	P11021	138	122	21	0.0	23346	IQVDIGGGQTKTF	KVVEKK	11	5
6522	15920	P11021	P11021	123	139	1	0.022259205337217	15920	KKTKPYIQVD	IGGGQTKTFAPEE	2	8
10376	41281;40622	P11021	P11021	349	365	2	0.002726033621081	41281	SDIDEIVLVGGSTR	VLEDSDLK	12	5
11438	48286	P11021	P11021	366	349	1	0.004708097928437	48286	SDIDEIVLVGGSTR	VLEDSDLK	13	5
2896	28503;29257;3707;7173;27420;16535	P11021	P11021	118	138	6	0.0	28503	FLPFKVVEKK	TKPYIQVDIGGGQTKTFAPEEISAMVLTK	5	15
13392	63410	P11021	P11021	96	69	1	0.003074558032283	63410	NQLTSNPENTVFDAKR	NGRVEIIANDQGNRITPSYVAFTPEGERLIGDAAK	15	23
5677	11906	P11021	P11021	527	571	1	0.037935080193586	11906	DKGTGNKNKITITND	LESYAYSLK	13	7
7950	9368;24338;40359	P11021	P11021	326	276	3	0.000691	9368	AKFEELNMDLFR	KKTGKDVR	2	5
9695	40121;34640;42960;61564;45458	P11021	P11021	273	326	5	0.000691	40121	AKFEELNM	KKTGKDVR	2	2
7141	19213	P11021	P11021	326	271	1	0.01607647187443	19213	AKFEELNMDLFR	VMEHFIKLYKKK	2	10
16256	38312	P11021	P11021	268	326	1	0.000691	38312	VMEHFIKLYK	AKFEELNMDLFR	7	2
6529	30161;55736;11879;23073;15960	P11021	P11021	446	516	5	0.0	30161	NTVVPTKK	VTAEDKGTGNKNKITITNDQNR	7	6
11520	44166;9433	P11021	P11021	447	376	2	0.000691	44166	NTVVPTKKSQIFSTASDNQPTVTIK	IQQLVKE	8	6
4962	23495;9056	P11021	P11021	521	447	2	0.006318207927053	23495	NTVVPTKKSQIFSTASDNQPTVTIK	VTAEDKGTGNKNKITITNDQNRLTPEEIER	8	11
11803	61763;37141;61558;16197	P11021	P11021	446	521	4	0.0	61763	NTVVPTKK	DKGTGNKNKITITN	7	7
10865	50039;44256;64285	P11021	P11021	521	445	3	0.000691	50039	VTAEDKGTGNKNKITITNDQNR	NTVVPTKK	11	6
3107	4083;4085;4084;35204;4082	P11021	P11021	447	523	5	0.000691	4083	NTVVPTKKSQIFSTASDNQPTVTIK	VTAEDKGTGNKNKITITNDQNR	8	13
4990	66323;9218;11329;5360;35961;9217;28858;30018;28860;10956;10955;28859;10957;10047;40310	P11021	P11021	446	523	15	0.0	66323	VTAEDKGTGNKNKITITNDQNR	NTVVPTKK	13	7
9010	35288;31157	P11021	P11021	523	445	2	0.001116071428571	35288	VTAEDKGTGNKNKITITNDQNRLTPEEIER	NTVVPTKK	13	6
10525	40608	P11021	P11021	554	474	1	0.005550686532866	40608	AEEDKKLKER	TKDNHLLGTF	6	2
8187	7338	P11021	P11021	376	547	1	0.010757829311977	7338	IQQLVKEFFNGKEPSRGINP	DAEKFAEE	6	4
4669	39988;17253;30225;8012	P11021	P11021	81	294	4	0.000691	39988	EVEKAK	ITPSYVAFTPEGERLIGDAAKNQLTSNPENTVFDAKR	4	21
8557	28239	P11021	P11021	81	296	1	0.008343558285153	28239	DAAKNQLTSNPENTVF	EVEKAKR	4	6
11386	32891	P11021	P11021	447	185	1	0.004708097928437	32891	KSQIFSTASDNQPTVTIK	QATKDAGTIAGLNVMR	1	4
6049	13604	P11021	P11021	164	446	1	0.03188929002848	13604	KVTHAVVTVPAYFN	NTVVPTKK	1	7
6496	15762	P11021	P11021	446	138	1	0.023014721139954	15762	NTVVPTKK	DIGGGQTKTFAPEEISAMVLTK	7	8
7920	5408	Q9HAV7	Q9HAV7	72	79	1	0.01210710128475	5408	VKLEEQLKETV	EKYKR	8	4
5403	1337	Q9HAV7	Q9HAV7	47	58	1	0.04293655360092	1337	NSGQNLEEDMGQSEQK	ADPPATEKTLLEEK	13	8
3079	9596;4028	Q9HAV7	Q9HAV7	66	79	2	0.018189599837792	9596	ETVEKYKR	VKLEEQLK	7	2
7536	20515	Q9HAV7	Q9HAV7	56	59	1	0.014888337473945	20515	NSGQNLEEDMGQSEQKADPPATEK	TLLEEK	22	1
11029	43378	Q9HAV7	Q9HAV7	131	127	1	0.005550686532866	43378	EIKDDNPHLK	ATQCVPKE	3	7
5238	15800;6486	Q9HAV7	Q9HAV7	190	186	2	0.00705513457225	15800	PGTVALVSKVGYK	ALFHTPVEGKE	3	10
7980	23194;58810;13254	Q9HAV7	Q9HAV7	186	181	3	0.0	23194	EGKEPGTVALVSK	EHEALFHTPV	3	8
9047	39044;31383	Q9HAV7	Q9HAV7	72	77	2	0.002905770029058	39044	TVEKYKR	VKLEEQLKE	4	8
11362	45600	Q9HAV7	Q9HAV7	72	64	1	0.004708097928437	45600	LEEQLKETVEK	TLLEEKVK	6	6
3222	13383;4337	Q9HAV7	Q9HAV7	190	181	2	0.002067183462532	13383	EPGTVALVSK	FDPYEHEALFHTPVEGK	4	12
11109	3444	Q9HAV7	Q9HAV7	195	186	1	0.005550686532866	3444	PGTVALVSK	ALFHTPVEGKE	8	10
9587	17668;48381	Q9HAV7	Q9HAV7	127	138	2	0.000691	17668	ATQCVPKEEIK	DDNPHLKNLY	7	7
12553	54158	Q9HAV7	Q9HAV7	186	173	1	0.003307607497244	54158	EGKEPGTVALVSK	FDPYEHEALFHTPV	3	4
8646	27398;14059;40643;15597;5937	Q9HAV7	Q9HAV7	186	169	5	0.0	27398	DPYEHEALFHTPVEGKEPGTVALVSK	HGLLKLNPVGAKF	16	12
5356	10190	Q9HAV7	Q9HAV7	190	173	1	0.043271063696149	10190	EPGTVALVSK	LNPVGAKFDPYEHEALFHTPVEGK	4	11
1730	7012;1954;40111;48523;4179;46965;72774;59212;66706	Q9HAV7	Q9HAV7	215	186	9	0.0	7012	TLRPALVGVVKEA	ALFHTPVEGKEPGTVALVSK	11	10
6718	7267	Q9HAV7	Q9HAV7	169	205	1	0.020903716225929	7267	LNPVGAKF	TLRPALVGVVK	7	1
8066	48179;14165;30926;23775;5387	Q9HAV7	Q9HAV7	215	169	5	0.0	48179	TLRPALVGVVKEA	LNPVGAKFDPYEHEALFHTPVEGKEPGTVALVSK	11	7
5018	9306;9307	Q12849	Q12849	337	335	2	0.047592385255319	9306	KGKKIASFPTAK	THVGSY	1	5
16280	37511	Q12849	Q12849	339	336	1	0.000691	37511	GKKIASFPTAK	THVGSYK	2	6
14998	4146	Q12849	Q12849	340	337	1	0.001116071428571	4146	KIASFPTAK	THVGSYKGK	1	7
11176	44358	Q12849	Q12849	339	335	1	0.004996876951905	44358	GKKIASFPTAK	THVGSYK	2	5
3050	5772;3958;20917	Q12849	Q12849	436	440	3	0.000691	5772	ITMEYSSSGK	ATGEADVHFETHEDAVAAMLKDR	8	2
5177	43758;39909;48234;9897	Q12849	Q12849	335	340	4	0.000691	43758	GKKIASFPTAK	THVGSYK	3	5
11084	4647;18847	Q12849	Q12849	382	376	2	0.001116071428571	4647	ELPKEVPEKLPEAA	DIQPMTAFESEKEI	4	12
10594	39913	Q12849	Q12849	434	440	1	0.005550686532866	39913	ITMEYSSSGK	ATGEADVHFETHEDAVAAMLKDR	6	2
5807	12529	Q12849	Q12849	387	376	1	0.035157021550069	12529	EVPEKLPEAA	DIQPMTAFESEKEIELPK	5	12
5119	9305	Q12849	Q12849	425	438	1	0.04653781200638	9305	DIINFFAPLKPVR	ITMEYSSSGKATGEA	10	10
5877	12152	Q12849	Q12849	387	370	1	0.033868092711824	12152	EVPEKLPEAA	DIQPMTAFESEKEI	5	6
5531	6368	Q12849	Q12849	242	191	1	0.039852969650996	6368	SLQVKSSPVVNDGVVR	LLNRDGKR	5	7
11831	50148	Q12849	Q12849	340	289	1	0.004593175853018	50148	KIASFPTAK	KTGEAYVQFEEPEMANQALLK	1	1
5575	11423	Q12849	Q12849	425	340	1	0.039511911703273	11423	DIINFFAPLKPVR	KIASFPTAK	10	1
5857	12736	Q12849	Q12849	336	244	1	0.03402571713274	12736	THVGSYK	SLQVKSSPVVNDGVVR	6	7
5858	12737	Q12849	Q12849	336	243	1	0.03402571713274	12737	THVGSYK	SLQVKSSPVVNDGVVR	6	6
12096	35934;17765;22366	Q12849	Q12849	242	337	3	0.000691	35934	SLQVKSSPVVNDGVVR	THVGSYKGK	5	7
11319	12750	Q12849	Q12849	242	339	1	0.004708097928437	12750	SLQVKSSPVVNDGVVR	THVGSYKGKK	5	9
14102	59135;31830	Q12849	Q12849	242	340	2	0.000691	59135	SLQVKSSPVVN	KIASFPTAK	5	1
8835	19077;38621	Q12849	Q12849	242	141	2	0.002905770029058	19077	SLQVKSSPVVNDGVVR	TTYLEDLPPPPEYELAPSKLEEEVDDVFLIR	5	19
4589	7783;15986;7545	Q12849	Q12849	242	348	3	0.001116071428571	7783	SLQVKSSPVVN	IASFPTAKYITEPEMVF	5	8
12476	8933	Q12849	Q12849	242	118	1	0.003579098067287	8933	SLQVKSSPVVNDGVVR	SQESK	5	1
7170	18402;26956	Q12849	Q12849	242	425	2	0.004593175853018	18402	SLQVKSSPVVNDGVVR	GLPFQANAQDIINFFAPLKPVR	5	19
8893	16000	Q12849	Q12849	242	438	1	0.007944389278054	16000	SLQVKSSPVVNDGVVR	YSSSGKATGE	5	6
13524	18541;49156	P00390	P00390	165	163	2	0.000691	18541	SHIEIIR	QNNLTK	1	5
9286	19976	P00390	P00390	441	434	1	0.007268951196262	19976	ENVKTYSTSFTPMYHAVTK	DEAIHKYGI	4	6
3665	5278;32354	Q9Y2Q3	Q9Y2Q3	89	85	2	0.004531195538515	5278	LSVMLEK	HHLQIPIHFPKDF	2	11
13557	31665	Q9Y2Q3	Q9Y2Q3	169	163	1	0.002905770029058	31665	NQLKETTEAACR	IATPKVK	4	5
10923	32679	Q9Y2Q3	Q9Y2Q3	171	165	1	0.005550686532866	32679	ETTEAACR	IATPKVKNQLK	2	7
3259	31611;4283	Q9Y2Q3	Q9Y2Q3	54	45	2	0.005550686532866	31611	DSGNKPPGLLPR	QLRPSLITGIMK	5	8
15620	13928	Q9Y2Q3	Q9Y2Q3	148	137	1	0.001116071428571	13928	AGMSAEQAQGLLEK	VWSRNEDITEPQSILAAAEK	4	13
11816	29390;9391;19498;8865	Q9Y2Q3	Q9Y2Q3	116	144	4	0.0	29390	NEDITEPQSILAAAEKAGMSAEQAQGLLEK	FLTAVNLEHPEMLEKASR	16	15
9930	2668	Q9Y2Q3	Q9Y2Q3	2	158	1	0.006635333150124	2668	GPLPR	EKIATPK	1	2
5812	57937;13187;5721;4196;7977;56305;24215	Q9Y2Q3	Q9Y2Q3	2	213	7	0.000691	57937	GPLPR	AHLLGEKW	1	7
6404	15357	Q8NBJ5	Q8NBJ5	542	531	1	0.024294832213712	15357	AHFSLR	MLPVDEFLPVMFDKHPVSEYK	4	14
14944	59895	A4D1E9	A4D1E9	81	75	1	0.002067183462532	59895	ISALKGSK	FVAGVGANSK	5	9
9621	33495;55923	A4D1E9	A4D1E9	308	300	2	0.002067183462532	33495	KNMIPER	LMSQLQNPKDFLHLFE	1	9
11395	43518	A4D1E9	A4D1E9	81	41	1	0.004708097928437	43518	ISALKGSK	LGGEGGKGGDVWVVAQNR	5	7
6514	15866;4041	A4D1E9	A4D1E9	41	126	2	0.004593175853018	15866	LGGEGGKGGDVW	VAQGGLGGKLL	7	9
5172	9887	P11166	P11166	477	465	1	0.04653781200638	9887	QGGASQSDKTPEELFHPLGADSQV	TFDEIASGFR	9	7
9124	31957	P10412	P10412	34	32	1	0.007920286154318	31957	KASGPPVSELITK	SAGAAKR	1	6
13822	5993	P10412	P10412	122	119	1	0.002905770029058	5993	KAGAAK	AASGEAKPKAK	1	9
9260	32847;60362	P10412	P10412	127	130	2	0.001672240802676	32847	AGAAKAK	KPAGAAK	5	1
17065	23060	P10412	P10412	110	106	1	0.0	23060	KAASGEAKPK	GTGASGSFKLNK	1	9
7891	23906	P10412	P10412	156	160	1	0.012322715651709	23906	KTPKK	AKKPAAAAGAK	4	3
12992	60310	P10412	P10412	117	122	1	0.003074558032283	60310	AASGEAKPK	AKKAGAAK	7	3
8093	24592;25232;35225	P10412	P10412	96	106	3	0.000691	24592	GTLVQTK	GTGASGSFKLNKK	6	9
9125	77082;31960;57763;41214	P10412	P10412	46	34	4	0.0	77082	LITKAVAASKER	KASGPPVSE	4	1
16336	18203	P10412	P10412	52	64	1	0.000691	18203	AVAASKER	KALAAAGYDVEKNNSR	6	1
10709	31189	P10412	P10412	90	106	1	0.005550686532866	31189	SLVSKGTLVQTK	GTGASGSFKLNKK	5	9
5676	11905	P10412	P10412	58	75	1	0.037935080193586	11905	SGVSLAALK	KALAAAGYDVEKNNSR	4	12
6292	14861	P10412	P10412	52	34	1	0.026181223168337	14861	AVAASKER	KASGPPVSELITK	6	1
13455	17444;17944;63979	P10412	P10412	81	63	3	0.0	17444	SGVSLAALKK	IKLGLK	9	2
15229	14143	P10412	P10412	110	90	1	0.001116071428571	14143	KAASGEAKPK	SLVSKGTLVQTK	1	5
6289	14839	P10412	P10412	117	90	1	0.026508972281811	14839	KAASGEAKPK	SLVSKGTLVQTK	8	5
15650	51375	P10412	P10412	36	75	1	0.001116071428571	51375	ASGPPVSELITK	ALAAAGYDVEKNNSR	2	11
15756	18234;37655	P10412	P10412	34	75	2	0.0	18234	KASGPPVSELITK	DVEKNNSR	1	4
14324	33315	P10412	P10412	90	46	1	0.002726033621081	33315	SLVSKGTLVQTK	LITKAVAASK	5	4
11847	51481	P10412	P10412	52	106	1	0.004593175853018	51481	AVAASKER	GTGASGSFKLNKK	6	9
13077	60932;41196	P10412	P10412	90	34	2	0.000691	60932	SLVSKGTLVQTK	KASGPPVSE	5	1
12691	57950	P10412	P10412	46	106	1	0.003307607497244	57950	LITKAVAASK	GTGASGSFKLNKK	4	9
5115	9652	P10412	P10412	64	183	1	0.04653781200638	9652	KALAAAGYDVEKNNSR	KAPKSPAK	1	1
6590	28870;16258	P04908	P04908	119	121	2	0.004593175853018	28870	VTIAQGGVLPNIQAVLLPKK	TESHHKAK	19	1
4951	9012;19110;31879	P04908	P04908	119	123	3	0.002905770029058	9012	VTIAQGGVLPNIQAVLLPKK	TESHHK	19	3
5495	11097	P04908	P04908	102	120	1	0.040717869573524	11097	VTIAQGGVLPNIQAVLLPK	KTESHHKAK	2	1
10385	40654	P62807	P62807	6	2	1	0.005807200929733	40654	PEPAKSAPAPK	PEPAK	5	1
4221	6700;13115;35588	P62807	P62807	6	21	3	0.002905770029058	6700	PEPAKSAPAPK	AVTKAQK	5	4
10699	43094;35706	P68431	P68431	65	57	2	0.000691	43094	KLPFQR	RYQKSTELLIR	1	4
10352	40440	P62805	P62805	13	9	1	0.006060606061183	40440	GKGGAKR	GKGGKGL	2	5
7207	19639	P62805	P62805	6	13	1	0.015789473690789	19639	GKGGK	GLGKGGAKR	2	4
8025	24759	P62805	P62805	9	17	1	0.011464670102012	24759	GGKGLGK	GKGGAKR	3	6
5129	8927	P62805	P62805	17	6	1	0.04653781200638	8927	GLGKGGAKR	GKGGK	8	2
10514	11170;38679;41091	P02008	P02008	40	42	3	0.000691	11170	LFLSHPQTK	TYFPHFD	8	1
10861	42041	P02008	P02008	43	40	1	0.005550686532866	42041	TYFPHFDLHPGSAQLR	LFLSHPQTK	2	8
6132	14001;14002	Q99714	Q99714	100	99	2	0.030461972982853	14001	TYNLK	VAVNCAGIAVASKTYNLKKGQTHTLE	1	13
10761	41496	Q99714	Q99714	98	100	1	0.005550686532866	41496	DVAVNCAGIAVASK	TYNLK	13	1
12663	54578;49224	Q99714	Q99714	104	108	2	0.000691	54578	TYNLKK	GQTHTLEDFQR	5	3
14443	60230	Q99714	Q99714	73	67	1	0.002726033621081	60230	DVQTALALAK	KLGNNCVFAPADVTSEK	4	15
15011	20544;18165;31674	Q99714	Q99714	99	105	3	0.0	20544	VDVAVNCAGIAVASKTYNLK	KGQTHTLEDFQR	15	1
9973	35953	Q99714	Q99714	45	53	1	0.006635333150124	35953	LVGQGASAVLLDLPNSGGEAQAK	KLGNNCVFAPADVTSEKDVQTALALAK	16	1
8796	22597;28410	Q99714	Q99714	69	79	2	0.002726033621081	22597	APADVTSEKDVQTAL	ALAKGK	9	4
7593	20838	Q99714	Q99714	79	67	1	0.014214801449007	20838	DVQTALALAKGK	DVTSEK	10	4
6771	16557;17935;17934	Q99714	Q99714	81	53	3	0.002067183462532	16557	GKFGRV	DLPNSGGEAQAKKLGNNCVFAPA	2	13
6772	19270;12060;3647;17936;35536;8235;16558;21507;37855	Q99714	Q99714	81	52	9	0.0	19270	GKFGR	LVGQGASAVLLDLPNSGGEAQAKK	2	23
3874	20636;2517	Q99714	Q99714	105	212	2	0.002067183462532	20636	KGQTHTLE	KVCNFLASQVPFPSR	1	1
9817	34819	Q99714	Q99714	212	104	1	0.006747638328205	34819	KVCNFLASQVPFPSR	TYNLKKGQTHTLE	1	5
11595	44104	O00165	O00165	218	214	1	0.004708097928437	44104	ITKPDGIVEER	SISVTK	3	5
9018	31231	O00165	O00165	192	205	1	0.007920286154318	31231	TREDNDLDSQVSQEGL	GPVLQPQPKSY	12	9
10474	22783;39424	P22830	P22830	145	138	2	0.001116071428571	22783	GMVKLLDE	IGGGSPIKIWTSKQGE	4	13
7952	24347	P22830	P22830	145	137	1	0.011695906436491	24347	QGEGMVKLLDELSPNTAPHKYYIGFR	IWTSK	7	4
13681	63859	P22830	P22830	276	268	1	0.002905770029058	63859	PYPQEVSATVQK	VVILFSAHSLPMSVVNR	2	13
10792	41745	P22830	P22830	387	379	1	0.005550686532866	41745	LVHSHIQSNE	SLNGNPLFSKALAD	4	10
7974	48483;2295;23181;69073;26151;49150	P22830	P22830	387	378	6	0.0	48483	RAESLNGNPLFSK	ALADLVHSHIQSNE	12	8
8216	24603	P22830	P22830	133	145	1	0.010757829311977	24603	IGGGSPIKIWTSK	QGEGMVKLLDELSPNTAPHK	8	7
5556	11337;32796	P22830	P22830	113	100	2	0.004593175853018	11337	LAPFIAKR	LMTLPIQNK	7	3
9577	9816;38886	P22830	P22830	391	378	2	0.002905770029058	9816	ALADLVHSHIQSNELCSK	AESLNGNPLFSK	12	11
10215	37465	P22830	P22830	138	151	1	0.006521122767791	37465	IGGGSPIKIWTSKQGEGMVK	LLDELSPNTAPHK	13	6
11455	49653;36007;47605	P22830	P22830	415	397	3	0.000691	49653	ELCSKQLTLSCPLCVNPVCR	ETKSFFTSQQL	5	3
5941	12489	P22830	P22830	38	64	1	0.033605090494731	12489	SGAAAAAVTTE	TAQHAQGAKPQVQPQKRK	1	16
7466	6759	P22830	P22830	145	64	1	0.014975413506482	6759	GMVKLLDE	TAQHAQGAKPQVQPQKR	4	16
5207	9984	P22830	P22830	49	137	1	0.046494046525421	9984	ETAQHAQGAKPQVQPQK	IWTSK	2	4
12592	6286	Q6NVY1	Q6NVY1	92	203	1	0.003307607497244	6286	GAGGKAFCAGGDIR	LKGRDVYR	5	2
8457	27570	Q6NVY1	Q6NVY1	353	55	1	0.008993680119592	27570	IDKDQSPK	NRPKFL	3	4
13231	60253	Q6NVY1	Q6NVY1	73	81	1	0.003074558032283	60253	QIYPQLKK	WEQDPETFLIIIK	7	7
13731	50049	Q6NVY1	Q6NVY1	242	233	1	0.002905770029058	50049	ENIASVLENYHTESK	AGIATHFVDSEKLAMLEEDLLALKSPSK	5	24
7469	19131;21344	Q6NVY1	Q6NVY1	237	221	2	0.002067183462532	19131	AGIATHFVDSEKLAMLEEDLLALK	SPSKENIASVLENYHTESK	12	4
6505	15129	Q6NVY1	Q6NVY1	353	301	1	0.022434565861238	15129	AVLIDKDQSPK	VINKMSPTSLK	6	4
6278	13747	Q6NVY1	Q6NVY1	162	92	1	0.026508972281811	13747	KCLFAMPE	GAGGKAFCAGGDIR	1	5
16677	2165	Q6NVY1	Q6NVY1	353	92	1	0.000691	2165	AVLIDKDQSPK	GAGGKAFCAGGDIR	6	5
16714	62993	P49773	P49773	7	21	1	0.000691	62993	DEIAKAQVARPGG	DTIFGKIIRK	5	6
[truncated: 3,519 more rows]
